# Supplementary material for: Antibody epitope repertoire analysis enables rapid antigen discovery and multiplex serology
Source: Sci Rep. 2020 Mar 24;10:5294. doi: 10.1038/s41598-020-62256-9 (PMC7093460; doi:10.1038/s41598-020-62256-9)
Supplement: Supplementary file 1 — Supplementary table S1. [file 41598_2020_62256_MOESM1_ESM.xlsx]

## Sheet: Chagas Panel dev cohorts
Antibody epitope repertoire analysis enables rapid antigen discovery and multiplex serology
Kathy Kamath1†, Jack Reifert1†, Timothy Johnston1, Cameron Gable1, Robert J. Pantazes1,2, Hilda N. Rivera3, Isabel McAuliffe3, Sukwan Handali3, Patrick S. Daugherty1*
Supplementary Table SI: Biospecimens used in study
Chagas Discovery Cohort I
SerID	Age	Sex	Country of origin	Race/Ethnicity	Source	Chagas Test Result	Notes
CHGDC001	56	F	see travel history		CDC	Positive	Travel hx - Bolivia
CHGDC002	31	F	see travel history		CDC	Positive	Travel hx - Brazil
CHGDC003	40	M	see travel history		CDC	Positive	Travel hx - El Salvador
CHGDC004	21	F	see travel history		CDC	Positive	Bolivian relative
CHGDC005	58	F	see travel history		CDC	Positive
CHGDC006	24	F	see travel history		CDC	Positive
CHGDC007	63	F	see travel history		CDC	Positive
CHGDC008	59	F	see travel history		CDC	Positive	Travel hx - El Salvador
CHGDC009	64	M	see travel history		CDC	Positive	Travel hx - Mexico
CHGDC012	35	M	see travel history		CDC	Positive	Travel hx - Bolivia
CHGDC013	35	F	see travel history		CDC	Positive
CHGDC014	50		see travel history		CDC	Positive
CHGDC015	35	F	see travel history		CDC	Positive
CHGDC016	35	M	see travel history		CDC	Positive
CHGDC017	46	F	see travel history		CDC	Positive
CHGDC018	69	F	see travel history		CDC	Positive	Travel hx - Ecuador
CHGDC019	27	F	see travel history		CDC	Positive	Travel hx - Ecuador
CHGDC020	16	F	see travel history		CDC	Positive
CHGDC021	54	M	see travel history		CDC	Positive
CHGDC022	57	M	see travel history		CDC	Positive
CHGDC023	18	F	see travel history		CDC	Positive	Travel hx - Costa Rica, Mexico
CHGDC024	54	M	see travel history		CDC	Positive
CHGDC025	51	F	see travel history		CDC	Positive	Travel hx - Argentina, Bolivia
CHGDC026	50	F	see travel history		CDC	Positive	Travel hx - Nicaragua
CHGDC027	1	M	see travel history		CDC	Positive
CHGDC028	33	F	see travel history		CDC	Positive	Travel hx - Mexico
CHGDC029	52	M	see travel history		CDC	Positive
CHGDC030	45	M	see travel history		CDC	Positive	Travel hx - El Salvador
Chagas Control Cohort I
CHGCC001	N/A	N/A			CDC	Negative
CHGCC002	N/A	N/A			CDC	Negative
CHGCC003	N/A	N/A			CDC	Negative
CHGCC004	N/A	N/A			CDC	Negative
CHGCC005	N/A	N/A			CDC	Negative
CHGCC006	N/A	N/A			CDC	Negative
CHGCC007	N/A	N/A			CDC	Negative
CHGCC008	N/A	N/A			CDC	Negative
CHGCC009	N/A	N/A			CDC	Negative
CHGCC010	N/A	N/A			CDC	Negative
CHGCC011	N/A	N/A			CDC	Negative
CHGCC012	N/A	N/A			CDC	Negative
CHGCC013	N/A	N/A			CDC	Negative
CHGCC014	N/A	N/A			CDC	Negative
CHGCC015	N/A	N/A			CDC	Negative
CHGCC016	N/A	N/A			CDC	Negative
CHGCC017	N/A	N/A			CDC	Negative
CHGCC018	N/A	N/A			CDC	Negative
CHGCC019	N/A	N/A			CDC	Negative
CHGCC020	N/A	N/A			CDC	Negative
CHGCC021	N/A	N/A			CDC	Negative
CHGCC022	N/A	N/A			CDC	Negative
CHGCC023	N/A	N/A			CDC	Negative
CHGCC024	N/A	N/A			CDC	Negative
CHGCC025	N/A	N/A			CDC	Negative
CHGCC026	N/A	N/A			CDC	Negative
CHGCC027	N/A	N/A			CDC	Negative
CHGCC028	N/A	N/A			CDC	Negative
CHGCC029	N/A	N/A			CDC	Negative
CHGCC030	N/A	N/A			CDC	Negative
Specificity Controls
ZKADA001	34	F	Dominican Republic		Bocabiolistics
ZKADA002	27	F	Dominican Republic		Bocabiolistics
ZKADA003	49	F	Dominican Republic		Bocabiolistics
ZKADA004	61	F	Dominican Republic		Bocabiolistics
ZKADA005	59	F	Dominican Republic		Bocabiolistics
ZKADA006	25	M	Dominican Republic		Bocabiolistics
ZKADA007	37	F	Dominican Republic		Bocabiolistics
ZKADA008	46	F	Dominican Republic		Bocabiolistics
ZKADA009	34	F	Dominican Republic		Bocabiolistics
ZKADA010	28	F	Dominican Republic		Bocabiolistics
ZKADA011	55	F	Dominican Republic		Bocabiolistics
ZKADA012	36	M	Dominican Republic		Bocabiolistics
ZKADA013	32	M	Dominican Republic		Bocabiolistics
ZKADA014	41	M	Dominican Republic		Bocabiolistics
ZKADA015	43	F	Dominican Republic		Bocabiolistics
ZKADA016	65	F	Dominican Republic		Bocabiolistics
ZKADA017	43	F	Dominican Republic		Bocabiolistics
ZKADA018	21	M	Dominican Republic		Bocabiolistics
ZKADA019	26	F	Dominican Republic		Bocabiolistics
ZKADA020	32	F	Dominican Republic		Bocabiolistics
ZKADA021	34	M	Dominican Republic		Bocabiolistics
ZKADA022	59	F	Dominican Republic		Bocabiolistics
ZKADA023	53	F	Dominican Republic		Bocabiolistics
ZKADA024	43	F	Dominican Republic		Bocabiolistics
ZKADA025	46	F	Dominican Republic		Bocabiolistics
ZKADA026	61	F	Dominican Republic		Bocabiolistics
ZKADA027	28	M	Dominican Republic		Bocabiolistics
ZKADA028	38	F	Dominican Republic		Bocabiolistics
ZKADA029	35	M	Dominican Republic		Bocabiolistics
ZKADA030	24	M	Dominican Republic		Bocabiolistics
CYSDC001					CDC
CYSDC002					CDC
CYSDC003					CDC
CYSDC004					CDC
CYSDC005					CDC
CYSDC006					CDC
CYSDC007					CDC
CYSDC008					CDC
CYSDC009					CDC
CYSDC010					CDC
CYSDC011					CDC
CYSDC012					CDC
CYSDC013					CDC
CYSDC014					CDC
CYSDC015					CDC
CYSDC016					CDC
CYSDC017					CDC
CYSDC018					CDC
CYSDC019					CDC
CYSDC020					CDC
CYSDC021					CDC
CYSDC022					CDC
CYSDC023					CDC
CYSDC024					CDC
CYSDC025					CDC
CYSDC026					CDC
CYSDC027					CDC
CYSDC028					CDC
CYSDC029					CDC
CYSDC030					CDC
TXCDC001					CDC
TXCDC003					CDC
TXCDC004					CDC
TXCDC005					CDC
TXCDC006					CDC
TXCDC007					CDC
TXCDC008					CDC
TXCDC009					CDC
TXCDC010					CDC
TXCDC011					CDC
CONCB027	47	M		Caucasian	BioIVT
CONCB028	47	M		Caucasian	BioIVT
CONCB029	50	M		Black	BioIVT
CONCB030	52	F		Hispanic	BioIVT
CONCB031	42	F		Hispanic	BioIVT
CONCB032	60	F		Black	BioIVT
CONCB033	41	F		Black	BioIVT
CONCB034	35	F		Caucasian	BioIVT
CONCB035	56	M		Caucasian	BioIVT
CONCB036	35	M		Hispanic	BioIVT
CONCB037	63	F		BLACK	BioIVT
CONCB038	45	F		BLACK	BioIVT
CONCB039	35	F		HISPANIC	BioIVT
CONCB040	55	F		BLACK	BioIVT
CONCB041	46	F		BLACK	BioIVT
CONCB042	46	F		BLACK	BioIVT
CONCB043	44	F		HISPANIC	BioIVT
CONCB044	46	F		HISPANIC	BioIVT
CONCB045	47	F		CAUCASIAN	BioIVT
CONCB046	49	F		BLACK	BioIVT
CONCB050	56	F		CAUCASIAN	BioIVT
CONCB051	64	F		BLACK	BioIVT
CONCB052	53	F		BLACK	BioIVT
CONCB053	36	F		CAUCASIAN	BioIVT
CONCB054	48	F		BLACK	BioIVT
CONCB055	41	F		HISPANIC	BioIVT
CONCB065	60	F		BLACK	BioIVT
CONCB066	66	F		BLACK	BioIVT
CONCB067	47	F		HISPANIC	BioIVT
CONCB068	61	F		CAUCASIAN	BioIVT
CONCB069	60	F		BLACK	BioIVT
CONCB070	71	F		HISPANIC	BioIVT
CONCB071	70	F		HISPANIC	BioIVT
CONCB072	65	F		BLACK	BioIVT
CONCB073	68	F		BLACK	BioIVT
CONCB074	41	F		HISPANIC	BioIVT
CONCB075	26	F		HISPANIC	BioIVT
CONCB076	38	F		BLACK	BioIVT
CONCB077	49	F		BLACK	BioIVT
CONCB078	41	F		HISPANIC	BioIVT
CONCB079	56	F		HISPANIC	BioIVT
CONCB080	55	F		BLACK	BioIVT
CONCB081	63	F		HISPANIC	BioIVT
CONCE002	43	M		Black	BBI
CONCE003	35	M		Black	BBI
CONCE004	24	M		Caucasian	BBI
CONCE005	40	M		Black	BBI
CONCE006	39	M		Black	BBI
CONCE007	43	F		Caucasian	BBI
CONCE008	26	F		Caucasian	BBI
CONCE009	32	F		Caucasian	BBI
CONCE010	35	F		Black	BBI
CONCE011	38	F		Black	BBI
CONCG012	40	F		Caucasian	Geneticist
CONCG013	56	F		Caucasian	Geneticist
CONCG014	24	F		Caucasian	Geneticist
CONCG015	32	F		Caucasian	Geneticist
CONCG017	56	F		Caucasian	Geneticist
CONCG018	42	F		Caucasian	Geneticist
CONCG019	29	F		Caucasian	Geneticist
CONCG021	29	M		Caucasian	Geneticist
CONCG022	81	M		Caucasian	Geneticist
CONCG023	66	F		Caucasian	Geneticist
CONCG024	76	M		Caucasian	Geneticist
CONCG025	74	M		Caucasian	Geneticist
CONCG026	70	M		Caucasian	Geneticist
CONCG057	62	F		Caucasian	Geneticist
CONCG058	33	M		Caucasian	Geneticist
CONCG063	72	F		Caucasian	Geneticist
CONCG064	77	M		Caucasian	Geneticist
CONCL082	84	F		Black	Discovery Lifescience
CONCL083	19	F		White	Discovery Lifescience
CONCL084	19	F		Latino	Discovery Lifescience
CONCL085	19	M		White	Discovery Lifescience
CONCL089	21	F		White	Discovery Lifescience
CONCL091	21	F		White	Discovery Lifescience
CONCL092	21	M		Black	Discovery Lifescience
CONCL093	22	F		Hispanic	Discovery Lifescience
CONCL094	22	F		White	Discovery Lifescience
CONCL095	22	M		White	Discovery Lifescience
CONCL097	23	F		Black	Discovery Lifescience
CONCL098	24	F		White	Discovery Lifescience
CONCL099	25	M		Black	Discovery Lifescience
CONCL100	25	M		Black	Discovery Lifescience
CONCL101	25	M		Black	Discovery Lifescience
CONCL102	25	F		Black	Discovery Lifescience
CONCL105	26	M		Black	Discovery Lifescience
CONCL106	26	F		Hispanic	Discovery Lifescience
CONCL107	26	F		Black	Discovery Lifescience
CONCL108	18	F		Black	Discovery Lifescience
CONCL109	18	F		Black	Discovery Lifescience
CONCL110	18	F		Black	Discovery Lifescience
CONCL111	19	F		Black	Discovery Lifescience
CONCL112	19	F		White	Discovery Lifescience
CONCL113	19	F		U/A	Discovery Lifescience
CONCL114	19	F		Black	Discovery Lifescience
CONCP059	19	F		Caucasian	Proteogenex
CONCP060	23	F		Caucasian	Proteogenex
CONCP061	26	M		Caucasian	Proteogenex
CONCI056	50	M		Caucasian	Serimmune
Blinded Validation I						Disease Dx
LSHDC001	N/A	N/A			CDC	Negaitve	Leishmania positive
CHGDC031	N/A	N/A			CDC	Positive
CHGDC032	N/A	N/A			CDC	Positive
CHGCC031	N/A	N/A			CDC	Negatve
CHGDC033	N/A	N/A			CDC	Positive
CHGCC032	N/A	N/A			CDC	Negative
CHGDC034	N/A	N/A			CDC	Positive
CHGDC035	N/A	N/A			CDC	Positive
CHGCC033	N/A	N/A			CDC	Negative
LSHDC002	N/A	N/A			CDC	Negative	Leishmania positive
CHGDC036	N/A	N/A			CDC	Positive
LSHDC003	N/A	N/A			CDC	Negative	Leishmania positive
CHGDC037	N/A	N/A			CDC	Positive
CHGCC034	N/A	N/A			CDC	Negative
CHGCC035	N/A	N/A			CDC	Negative
CHGDC038	N/A	N/A			CDC	Positive
CHGDC039	N/A	N/A			CDC	Positive
CHGDC040	N/A	N/A			CDC	Positive
LSHDC004	N/A	N/A			CDC	Negative	Leishmania positive
CHGDC041	N/A	N/A			CDC	Positive
CHGCC036	N/A	N/A			CDC	Negative
CHGCC037	N/A	N/A			CDC	Negative
CHGCC038	N/A	N/A			CDC	Negative
CHGCC039	N/A	N/A			CDC	Negative
CHGCC040	N/A	N/A			CDC	Negative
CHGCC041	N/A	N/A			CDC	Negative
CHGDC042	N/A	N/A			CDC	Positive
CHGDC043	N/A	N/A			CDC	Positive
LSHDC005	N/A	N/A			CDC	Negative	Leishmania positive
CHGCC042	N/A	N/A			CDC	Negative
CHGDC044	N/A	N/A			CDC	Positive
CHGCC043	N/A	N/A			CDC	Negative
CHGDC045	N/A	N/A			CDC	Positive
CHGCC044	N/A	N/A			CDC	Negative
LSHDC006	N/A	N/A			CDC	Negative	Leishmania positive
CHGDC046	N/A	N/A			CDC	Positive
CHGDC047	N/A	N/A			CDC	Positive
CHGDC048	N/A	N/A			CDC	Positive
CHGCC045	N/A	N/A			CDC	Negative
CHGDC049	N/A	N/A			CDC	Positive
CHGCC046	N/A	N/A			CDC	Negative
LSHDC007	N/A	N/A			CDC	Negative	Leishmania positive
CHGDC050	N/A	N/A			CDC	Positive
CHGDC051	N/A	N/A			CDC	Positive
CHGCC047	N/A	N/A			CDC	Negative
CHGDC052	N/A	N/A			CDC	Positive
LSHDC008	N/A	N/A			CDC	Negative	Leishmania positive
CHGCC048	N/A	N/A			CDC	Negative
CHGCC049	N/A	N/A			CDC	Negative
CHGDC053	N/A	N/A			CDC	Positive
CHGCC050	N/A	N/A			CDC	Negative
CHGDC054	N/A	N/A			CDC	Positive
CHGDC055	N/A	N/A			CDC	Positive
CHGCC051	N/A	N/A			CDC	Negative
CHGCC052	N/A	N/A			CDC	Negative
CHGCC053	N/A	N/A			CDC	Negative
CHGCC054	N/A	N/A			CDC	Negative
CHGDC056	N/A	N/A			CDC	Positive
CHGDC057	N/A	N/A			CDC	Positive
CHGCC055	N/A	N/A			CDC	Negative
CHGCC056	N/A	N/A			CDC	Negative
LSHDC009	N/A	N/A			CDC	Negative	Leishmania positive
CHGDC058	N/A	N/A			CDC	Positive
LSHDC010	N/A	N/A			CDC	Negative	Leishmania positive
CHGCC057	N/A	N/A			CDC	Negative
CHGDC059	N/A	N/A			CDC	Positive
CHGDC060	N/A	N/A			CDC	Positive
LSHDC011	N/A	N/A			CDC	Negative	Leishmania positive
LSHDC012	N/A	N/A			CDC	Negative	Leishmania positive
CHGCC058	N/A	N/A			CDC	Negative
CHGCC059	N/A	N/A			CDC	Negative
CHGCC060	N/A	N/A			CDC	Negative
Blinded Validation II						Disease Dx
TXGDC031	N/A	N/A			CDC	Toxoplasma IgM
TXCDC031	N/A	N/A			CDC	Toxocara
CHGDC061	N/A	N/A			CDC	Chagas
TXGDC032	N/A	N/A			CDC	Toxoplasma IgM
TXGDC033	N/A	N/A			CDC	Toxoplasma IgG
CHGDC062	N/A	N/A			CDC	Chagas
CHGDC063	N/A	N/A			CDC	Chagas
TXGDC034	N/A	N/A			CDC	Toxoplasma IgM
TXGDC035	N/A	N/A			CDC	Toxoplasma IgG
CYSDC031	N/A	N/A			CDC	Cysticercosis
CHGDC064	N/A	N/A			CDC	Chagas
CHGDC065	N/A	N/A			CDC	Chagas
TXGDC036	N/A	N/A			CDC	Toxoplasma IgM
TXGDC037	N/A	N/A			CDC	Toxoplasma IgM
TXCDC032	N/A	N/A			CDC	Toxocara
TXGDC038	N/A	N/A			CDC	Toxoplasma IgG
TXCDC033	N/A	N/A			CDC	Toxocara
TXGDC039	N/A	N/A			CDC	Toxoplasma IgM
CHGDC066	N/A	N/A			CDC	Chagas
CHGDC067	N/A	N/A			CDC	Chagas
TXGDC040	N/A	N/A			CDC	Toxoplasma IgG
CHGDC068	N/A	N/A			CDC	Chagas
CYSDC032	N/A	N/A			CDC	Cysticercosis
TXCDC034	N/A	N/A			CDC	Toxocara
TXCDC035	N/A	N/A			CDC	Toxocara
TXCDC036	N/A	N/A			CDC	Toxocara
TXGDC041	N/A	N/A			CDC	Toxoplasma IgG
CYSDC033	N/A	N/A			CDC	Cysticercosis
TXGDC042	N/A	N/A			CDC	Toxoplasma IgG
CYSDC034	N/A	N/A			CDC	Cysticercosis
TXGDC043	N/A	N/A			CDC	Toxoplasma IgM
CHGDC069	N/A	N/A			CDC	Chagas
CHGDC070	N/A	N/A			CDC	Chagas
CYSDC035	N/A	N/A			CDC	Cysticercosis
CYSDC036	N/A	N/A			CDC	Cysticercosis
TXCDC037	N/A	N/A			CDC	Toxocara
TXCDC038	N/A	N/A			CDC	Toxocara
TXGDC044	N/A	N/A			CDC	Toxoplasma IgM
CHGDC071	N/A	N/A			CDC	Chagas
CHGDC072	N/A	N/A			CDC	Chagas
TXCDC039	N/A	N/A			CDC	Toxocara
CYSDC037	N/A	N/A			CDC	Cysticercosis
CYSDC038	N/A	N/A			CDC	Cysticercosis
CYSDC039	N/A	N/A			CDC	Cysticercosis
TXCDC040	N/A	N/A			CDC	Toxocara
TXCDC041	N/A	N/A			CDC	Toxocara
TXGDC045	N/A	N/A			CDC	Toxoplasma IgM
TXCDC042	N/A	N/A			CDC	Toxocara
CYSDC040	N/A	N/A			CDC	Cysticercosis
CYSDC041	N/A	N/A			CDC	Cysticercosis
CHGDC073	N/A	N/A			CDC	Chagas
CHGDC074	N/A	N/A			CDC	Chagas
TXGDC046	N/A	N/A			CDC	Toxoplasma IgM
TXGDC047	N/A	N/A			CDC	Toxoplasma IgM
CHGDC075	N/A	N/A			CDC	Chagas
CHGDC076	N/A	N/A			CDC	Chagas
TXCDC043	N/A	N/A			CDC	Toxocara
TXCDC044	N/A	N/A			CDC	Toxocara
TXCDC045	N/A	N/A			CDC	Toxocara
TXGDC048	N/A	N/A			CDC	Toxoplasma IgG
CHGDC077	N/A	N/A			CDC	Chagas
CHGDC078	N/A	N/A			CDC	Chagas
CYSDC042	N/A	N/A			CDC	Cysticercosis
TXCDC046	N/A	N/A			CDC	Toxocara
CHGDC079	N/A	N/A			CDC	Chagas
CHGDC080	N/A	N/A			CDC	Chagas
CYSDC043	N/A	N/A			CDC	Cysticercosis
CHGDC081	N/A	N/A			CDC	Chagas
TXCDC047	N/A	N/A			CDC	Toxocara
TXGDC049	N/A	N/A			CDC	Toxoplasma IgG
CYSDC044	N/A	N/A			CDC	Cysticercosis
TXGDC050	N/A	N/A			CDC	Toxoplasma IgG
TXGDC051	N/A	N/A			CDC	Toxoplasma IgM
CYSDC045	N/A	N/A			CDC	Cysticercosis
TXGDC052	N/A	N/A			CDC	Toxoplasma IgG
TXGDC053	N/A	N/A			CDC	Toxoplasma IgG
CHGDC082	N/A	N/A			CDC	Chagas
CYSDC046	N/A	N/A			CDC	Cysticercosis
TXCDC048	N/A	N/A			CDC	Toxocara
CYSDC047	N/A	N/A			CDC	Cysticercosis
CYSDC048	N/A	N/A			CDC	Cysticercosis
TXCDC049	N/A	N/A			CDC	Toxocara
CYSDC049	N/A	N/A			CDC	Cysticercosis
CHGDC083	N/A	N/A			CDC	Chagas
TXGDC054	N/A	N/A			CDC	Toxoplasma IgM
TXCDC050	N/A	N/A			CDC	Toxocara
TXCDC051	N/A	N/A			CDC	Toxocara
TXCDC052	N/A	N/A			CDC	Toxocara
CYSDC050	N/A	N/A			CDC	Cysticercosis
TXGDC055	N/A	N/A			CDC	Toxoplasma IgM
CYSDC051	N/A	N/A			CDC	Cysticercosis
CYSDC052	N/A	N/A			CDC	Cysticercosis
CHGDC084	N/A	N/A			CDC	Chagas
TXCDC053	N/A	N/A			CDC	Toxocara
CHGDC085	N/A	N/A			CDC	Chagas
TXGDC056	N/A	N/A			CDC	Toxoplasma IgG
TXCDC054	N/A	N/A			CDC	Toxocara
CYSDC053	N/A	N/A			CDC	Cysticercosis
TXCDC055	N/A	N/A			CDC	Toxocara
CHGDC086	N/A	N/A			CDC	Chagas
TXCDC056	N/A	N/A			CDC	Toxocara
TXGDC057	N/A	N/A			CDC	Toxoplasma IgG
TXGDC058	N/A	N/A			CDC	Toxoplasma IgG
TXGDC059	N/A	N/A			CDC	Toxoplasma IgG
CYSDC054	N/A	N/A			CDC	Cysticercosis
CYSDC055	N/A	N/A			CDC	Cysticercosis
CHGDC087	N/A	N/A			CDC	Chagas
TXCDC057	N/A	N/A			CDC	Toxocara
CYSDC056	N/A	N/A			CDC	Cysticercosis
CYSDC057	N/A	N/A			CDC	Cysticercosis
TXGDC060	N/A	N/A			CDC	Toxoplasma IgM
CHGDC088	N/A	N/A			CDC	Chagas
TXCDC058	N/A	N/A			CDC	Toxocara
CHGDC089	N/A	N/A			CDC	Chagas
TXCDC059	N/A	N/A			CDC	Toxocara
TXCDC060	N/A	N/A			CDC	Toxocara
CYSDC058	N/A	N/A			CDC	Cysticercosis
CHGDC090	N/A	N/A			CDC	Chagas
CYSDC059	N/A	N/A			CDC	Cysticercosis
CYSDC060	N/A	N/A			CDC	Cysticercosis
