# Supplementary material for: Antibody epitope repertoire analysis enables rapid antigen discovery and multiplex serology
Source: Sci Rep. 2020 Mar 24;10:5294. doi: 10.1038/s41598-020-62256-9 (PMC7093460; doi:10.1038/s41598-020-62256-9)
Supplement: Supplementary file 2 — Supplementary table S2 [file 41598_2020_62256_MOESM2_ESM.xlsx]

## Sheet: Chagas Motif Panel Workflow
Antibody epitope repertoire analysis enables rapid antigen discovery and multiplex serology
Kathy Kamath1†, Jack Reifert1†, Timothy Johnston1, Cameron Gable1, Robert J. Pantazes1,2, Hilda N. Rivera3, Isabel McAuliffe3, Sukwan Handali3, Patrick S. Daugherty1*
Supplementary Table S2: Motif panel downselection workflow
Complete IMUNE motif output. Retain Motifs with ≥15% sensitivity and 99% specificity (highlighted)				Motif list remaining after 1st downselection				Group motifs into families by similarity (similar amino acid sequences and enriched in the same subsets of subjects) . Select motif in family with highest mean enrichment, specificity (highlighted)					+	Retain non-family motifs with mean enrichment >5 and/or specificity ≥99.5 as calculated by evaluation tool (highlighted)				=	Remove single motif cross-Rx to Leishmania samples in blinded validation 1 cohort (red text)					Final Motif Panel
								Family Motifs						Non-Family motifs					Discovery Chagas diagnostic motif panel (1.0)					Chagas diagnostic motif panel (1.1)
Motif (n=331)	Sensitivity	Specificity		Motif (n=194)	Sensitivity	Specificity			Motif (n=101)	Sensitivity	Specificity	Mean Enrichment		Motif (n=93)	Sensitivity	Specificity	Mean Enrichment		Motif (n=34)	Sensitivity	Specificity	Mean Enrichment		Motif (n=33)	Sensitivity	Specificity	Mean Enrichment
[FY][KR]IRX[IV]	0.785714	1		[FY][KR]IRX[IV]	0.785714	1		Motif Group 1	[KR]MRXID	0.785714	0.99	68.9186		[KR]MFA[IV]	0.214286	0.99	18.9558		[KR]MRXID	0.785714	0.99	68.9186		[KR]MRXID	0.785714	0.99	68.9186
[KR]MRXID	0.785714	0.99		[IS]KX[KR]XRXXD	0.678571	1			[KR]XFRXID	0.678571	0.99	34.4201		KXNGXHX[ITV]	0.535714	0.995	18.0728		[FY][KR]IRX[IV]	0.785714	1	9.34614		[FY][KR]IRX[IV]	0.785714	1	9.34614
[FY][KR]XR[LM]XD	0.75	0.99		GXAAAXXK	0.678571	1			R[AE]ID[EG]	0.535714	0.995	13.3439		FLXXIGA	0.571429	1	17.2089		GXAGDK	0.75	0.99	32.8866		GXAGDK	0.75	0.99	32.8866
GXAGDK	0.75	0.99		[AM]XX[KR]XRXIX[PQR]	0.642857	1			[CST]XXXXRCID	0.642857	0.995	10.3148		QHXGHP	0.214286	0.995	17.1828		GDKPXXXC	0.678571	0.99	8.52325		GDKPXXXC	0.678571	0.99	8.52325
AXXGDKXX[CR]	0.714286	0.995		[AEN]XXXXXR[MR]ID	0.642857	1			[FY][KR]IRX[IV]	0.785714	1	9.34614		PAEDV	0.357143	0.995	17.0884		SP[WY]XI[FY]	0.535714	0.995	11.3426		SP[WY]XI[FY]	0.535714	0.995	11.3426
AXXGDKX[CDT]	0.714286	0.995		[KR]WX[KR]XRXX[DE]	0.642857	1			[FY][KR]XR[LM]XD	0.75	0.99	7.656		ETXIPXE	0.321429	0.995	16.987		KXEGX[FY]XG	0.535714	0.99	20.1587		KXEGX[FY]XG	0.535714	0.99	20.1587
[EQ]AX[LM]X[DN]K	0.714286	0.995		AXXGDKC	0.642857	1			[KR]XRXC[DE]XC	0.571429	0.995	7.009		KAXLPE	0.678571	0.995	16.7509		[ADP]GGFG	0.642857	0.99	21.1224		EGXKXWE	0.321429	0.99	7.88054
[IS]KX[KR]XRXXD	0.678571	1		YX[KR]XRXXDX[ARW]	0.607143	1			[KR]FRQXD	0.607143	1	6.69879		GXAAAXXK	0.678571	1	16.6153		EGXKXWE	0.321429	0.99	7.88054		[FW]KPWE	0.321429	0.99	20.6724
A[KR]XRXXD[HQ]	0.678571	0.99		[KR]FRQXD	0.607143	1			A[KR]XR[LM]I	0.642857	0.995	5.50318		KX[ST]FXDXI	0.25	0.995	15.7244		[FW]KPWE	0.321429	0.99	20.6724		NEXTWXXV	0.321429	1	4.52532
[KR]XFRXID	0.678571	0.99		M[KR]XRXXDXL	0.571429	1			[KR]WX[KR]XRXX[DE]	0.642857	1	5.50261		PLDXXXXI[ST]	0.428571	0.995	15.7239		NEXTWXXV	0.321429	1	4.52532		PDXFSX[ITV]	0.428571	0.99	10.4732
[FW]XXAXAGXK	0.678571	0.995		FLXXIGA	0.571429	1			A[KR]XRXXD[HQ]	0.678571	0.99	5.37282		[EQ]AX[LM]X[DN]K	0.714286	0.995	15.6102		PDXFSX[ITV]	0.428571	0.99	10.4732		GXAAAXXK	0.4643	1	16.6153
GDKPXXXC	0.678571	0.99		[KR]QRCI	0.535714	1			[AT]XMR[AG]XD	0.607143	0.99	5.37193		PFMVXXR	0.535714	0.99	14.1971		GXAAAXXK	0.4643	1	16.6153		FLXXIGA	0.571429	1	17.2089
A[CKT]AXDK	0.678571	0.98		RXSPX[AT]X[FW]	0.5	1			[AEN]XXXXXR[MR]ID	0.642857	1	4.95482		LXXXD[IV]XXIM	0.321429	1	12.7723		FLXXIGA	0.571429	1	17.2089		LXXXD[IV]XXIM	0.321429	1	12.7723
KAXLPE	0.678571	0.995		A[RT][LM]XDXP	0.5	1			[KR]QRCI	0.535714	1	4.44732		YX[AP]VXXX[AS]Y	0.392857	0.995	12.4241		LXXXD[IV]XXIM	0.321429	1	12.7723		DVYX[IL]XK	0.321429	1	11.4115
GXAAAXXK	0.678571	1		[IV]SPX[AT][ILV]	0.464286	1			RX[IV]DXX[AS]Y	0.428571	0.99	4.01718		DVYX[IL]XK	0.321429	1	11.4115		DVYX[IL]XK	0.321429	1	11.4115		KX[KR]ITXXN	0.321429	1	11.0409
[AM]XX[KR]XRXIX[PQR]	0.642857	1		GDKXX[ALM]X[EK]	0.428571	1			CXXXRXI[DE]X[DE]	0.428571	0.995	3.7385		EMG[FW]Q	0.285714	0.99	11.3441		KX[KR]ITXXN	0.321429	1	11.0409		AAX[AL]XXKI	0.428571	1	7.14361
[AEN]XXXXXR[MR]ID	0.642857	1		SPYXXXXA[EH]	0.428571	1			M[KR]XRXXDXL	0.571429	1	3.72471		KX[KR]ITXXN	0.321429	1	11.0409		AAX[AL]XXKI	0.428571	1	7.14361		RXXWYX[ILV]V	0.357143	1	5.10475
[KR]WX[KR]XRXX[DE]	0.642857	1		AAX[AL]XXKI	0.428571	1			[ILTV]X[IMV]XXXRXI[DE]	0.607143	0.995	3.66439		[IV]LXXFGY	0.571429	0.99	8.80179		RXXWYX[ILV]V	0.357143	1	5.10475		KXXGEXXGT	0.357143	1	4.99118
WX[KR][IM]RXXXX[IM]	0.642857	0.995		RXXWXXXV[ARS]P	0.428571	1			WX[KR][IM]RXXXX[IM]	0.642857	0.995	3.62104		[AS]EAXAXXK	0.5	1	8.53589		KXXGEXXGT	0.357143	1	4.99118		PAEDV	0.357143	1	17.0884
A[KR]XR[LM]I	0.642857	0.995		RXIDXXHX[GT]	0.392857	1			YX[KR]XRXXDX[ARW]	0.607143	1	3.60871		HYEWA	0.214286	0.995	7.95314		PAEDV	0.357143	1	17.0884		ETXIPXE	0.321429	1	16.987
[CST]XXXXRCID	0.642857	0.995		[NR]XXXEGXFM	0.392857	1			[IS]KX[KR]XRXXD	0.678571	1	3.59436		[MT]AXL[AG]XK	0.464286	0.99	7.26268		ETXIPXE	0.321429	1	16.987		KAXLPE	0.678571	1	16.7509
AXXGDKC	0.642857	1		SPXX[IV]XR[HLQS]	0.392857	1			[AKNRS]XXCXXRXID	0.5	0.99	3.55736		AAX[AL]XXKI	0.428571	1	7.14361		KAXLPE	0.678571	1	16.7509		[AS]EAXAXXK	0.5	1	8.53589
[ADP]GGFG	0.642857	0.99		SPX[KT]X[HY][LM]	0.392857	1			HX[KR]XRXIXX[EIV]	0.464286	0.995	3.50432		[FW]GX[AV]XXX[DN]K	0.642857	0.995	7.08236		[AS]EAXAXXK	0.5	1	8.53589		KXNGXHX[ITV]	0.535714	0.995	18.0728
[FW]GX[AV]XXX[DN]K	0.642857	0.995		[AG]DKXXXXM[AKSW]	0.392857	1			[IM]XHX[KR]XRXXD	0.607143	0.99	3.36479		[IV]NXXMYXP	0.357143	0.99	6.92829		KXNGXHX[ITV]	0.535714	0.995	18.0728		QHXGHP	0.214286	0.995	17.1828
AX[AQ][AG]DXP	0.642857	0.99		G[IV]NX[ADE]XY	0.392857	1			[IV]X[KR]XRCX[DE]	0.607143	0.995	3.18757		EGFGX[IV]	0.392857	0.99	6.8555		QHXGHP	0.214286	0.995	17.1828		KX[ST]FXDXI	0.25	0.995	15.7244
YX[KR]XRXXDX[ARW]	0.607143	1		GDKXXX[AR]X[EGMQT]	0.357143	1			RXIDXXHX[GT]	0.392857	1	3.13414		WFGPXXK	0.214286	0.99	6.78529		KX[ST]FXDXI	0.25	0.995	15.7244		PLDXXXXI[ST]	0.428571	0.995	15.7239
[KR]FRQXD	0.607143	1		KPXEXXW[GHR]	0.357143	1			[KR]X[LM]RXIXXW	0.464286	0.995	2.99214		EDXDXGF	0.5	0.99	6.22943		PLDXXXXI[ST]	0.428571	0.995	15.7239		[EQ]AX[LM]X[DN]K	0.714286	0.995	15.6102
[ILTV]X[IMV]XXXRXI[DE]	0.607143	0.995		GEXMG[DR]	0.357143	1			RXI[AD]XGXG	0.321429	0.99	2.97368		QXX[IV]HYX[IM]	0.178571	0.99	6.21714		[EQ]AX[LM]X[DN]K	0.714286	0.995	15.6102		YX[AP]VXXX[AS]Y	0.392857	0.995	12.4241
[IV]X[KR]XRCX[DE]	0.607143	0.995		KXXGEXXGT	0.357143	1			[KR]MRAXX[PR]	0.571429	0.99	2.96371		AGXKPX[AE]	0.464286	0.995	6.07639		YX[AP]VXXX[AS]Y	0.392857	0.995	12.4241		HYEWA	0.214286	0.995	7.95314
[IM]XHX[KR]XRXXD	0.607143	0.99		RXXWYX[ILV]V	0.357143	1			[KR]SXRQXD	0.321429	0.995	2.94782		LSXWLXK	0.285714	0.99	5.96268		HYEWA	0.214286	0.995	7.95314		[FW]GX[AV]XXX[DN]K	0.642857	0.995	7.08236
[AT]XMR[AG]XD	0.607143	0.99		[LM]XX[FY]XXGGF	0.321429	1			[AM]XX[KR]XRXIX[PQR]	0.642857	1	2.92339		VGP[KMR]H	0.321429	0.995	5.89486		[FW]GX[AV]XXX[DN]K	0.642857	0.995	7.08236		AGXKPX[AE]	0.464286	0.995	6.07639
M[KR]XRXXDXL	0.571429	1		YRXKXEG	0.321429	1			[LV][HQ]XXXMRXX[DE]	0.392857	0.99	2.87436		H[AP]XHPS	0.25	0.995	5.43096		AGXKPX[AE]	0.464286	0.995	6.07639		VGP[KMR]H	0.321429	0.995	5.89486
[KR]XRXC[DE]XC	0.571429	0.995		SPXX[IV]X[MT]X[MS]	0.321429	1			MXX[KR]XRXXDC	0.535714	0.995	2.76421		[LM]PXXHPR	0.25	0.99	5.39096		VGP[KMR]H	0.321429	0.995	5.89486		H[AP]XHPS	0.25	0.995	5.43096
[KR]MRAXX[PR]	0.571429	0.99		FXXAIXAXD	0.321429	1			[KR]XRXXDRX[ARWY]	0.535714	0.995	2.57075		RXXWYX[ILV]V	0.357143	1	5.10475		H[AP]XHPS	0.25	0.995	5.43096
P[ATV]XGGF	0.571429	0.98		NEXTWXXV	0.321429	1			FX[MQ]IDXXXX[CERSTV]	0.464286	0.995	2.35589		EDEXYP	0.25	0.99	5.02429
R[IMTV]SPY	0.571429	0.985		KX[KR]ITXXN	0.321429	1			[MV][KR]XXRXXD[FY]	0.285714	0.995	1.85636		KXXGEXXGT	0.357143	1	4.99118
FLXXIGA	0.571429	1		DVYX[IL]XK	0.321429	1			[HQ]XXFRXX[DN][FY]	0.178571	0.995	1.70211		EXPFRXXF	0.321429	0.995	4.82404
[IV]LXXFGY	0.571429	0.99		LXXXD[IV]XXIM	0.321429	1		Motif Group 2	GXAGDK	0.75	0.99	32.8866		GFRLI	0.5	0.99	4.559
AXX[AG][DN]KXXXC	0.571429	0.985		[AK]X[GK]NXXTW	0.285714	1			ARAGXK	0.464286	0.995	21.7588		FXXAIXAXD	0.321429	1	4.45036
[KR]QRCI	0.535714	1		HCXXE[AG]XXM	0.25	1			[FW]XXAXAGXK	0.678571	0.995	20.2409		AX[AQ][AG]DXP	0.642857	0.99	4.39329
MXX[KR]XRXXDC	0.535714	0.995		WX[FWY]X[DE][CY]XC	0.25	1			AXXGDKX[CDT]	0.714286	0.995	15.2579		G[IV]NX[ADE]XY	0.392857	1	4.35914
R[AE]ID[EG]	0.535714	0.995		[DE]XXXKXWEL	0.25	1			AXXGDKXX[CR]	0.714286	0.995	14.6947		A[AHT]LXXKX[EQ]	0.392857	0.995	4.28614
[KR]XRXXDRX[ARWY]	0.535714	0.995		PDXXSAXX[ILV]	0.25	1			AXXGDKC	0.642857	1	10.9215		QX[AP][AQ][AG]XK	0.214286	0.99	4.26793
KXEGX[FY]XG	0.535714	0.99		[KM]PXMXX[IMV]R	0.25	1		Motif Group 3	GDKPXXXC	0.678571	0.99	8.52325		KGXX[ILT]X[FY]N	0.285714	0.995	4.23521
SP[WY]XI[FY]	0.535714	0.995		HXXXMWX[DT][AS]	0.25	1			GDKX[AT]XXX[FLMY]	0.357143	0.99	3.71086		MGXKPXXXXG	0.321429	0.995	4.15604
KXNGXHX[ITV]	0.535714	0.995		[AG]XLXKXEG	0.214286	1			HGDKXXXXH	0.214286	0.99	3.66825		AR[LM]QXK	0.392857	0.995	3.93904
PFMVXXR	0.535714	0.99		YXXHYYXC	0.214286	1			GDKXXX[AR]X[EGMQT]	0.357143	1	3.65668		[IV]KXGXXDR	0.357143	0.99	3.93036
PXSA[EI]X[KR]	0.535714	0.985		[FY][FT]XC[DE]C	0.214286	1			GDKXXX[AG]XXM	0.25	0.995	3.36354		[IMV]SPWXXXXXE	0.392857	0.99	3.82975
[AKNRS]XXCXXRXID	0.5	0.99		[WY]XC[EN]WXC	0.214286	1			GDKXX[ALM]X[EK]	0.428571	1	3.13925		[DE]GXNXX[LM]Y	0.428571	0.995	3.82411
[AEPTV]XXX[ST]EGXXM	0.5	0.995		WXXXY[CS]CXW	0.178571	1		Motif Group 4	SP[WY]XI[FY]	0.535714	0.995	11.3426		RXXWXXXV[ARS]P	0.428571	1	3.75107
KXEGEXM	0.5	0.985		[MST]CXPXCXX[IM]	0.178571	1			SPLX[IV]XXXE	0.392857	0.99	4.43525		[WY]XC[EN]WXC	0.214286	1	3.72271
K[AT]XGXXMG	0.5	0.995		GD[AK]XX[AG]D	0.178571	1			SPXXIWQ	0.392857	0.995	4.33404		PRXDXEE	0.357143	0.995	3.50596
RXSPX[AT]X[FW]	0.5	1		PRHXXX[DN]X[FY]	0.178571	1			RXSPX[AT]X[FW]	0.5	1	3.25218		[DEN]XDSFS	0.178571	0.99	3.35993
[HIKR]X[HIV]SPXXX[FWY]	0.5	0.995		[CGN]XTXXWD[ST]	0.178571	1			SPYXXXXA[EH]	0.428571	1	2.82118		[AG]DKXXXXM[AKSW]	0.392857	1	3.20668
A[RT][LM]XDXP	0.5	1		[IV]RCW[CT]	0.178571	1			CSPYC	0.25	0.995	2.58071		AXKXGXXDXP	0.25	0.995	3.19886
KGNX[IRV]H	0.5	0.995		AXXGDKXX[CR]	0.714286	0.995			[IV]SPX[AT][ILV]	0.464286	1	2.55743		A[RT][LM]XDXP	0.5	1	3.11264
[AS]EAXAXXK	0.5	1		AXXGDKX[CDT]	0.714286	0.995			SPXXX[FY]X[IN]E	0.392857	0.99	2.23457		MXXA[FY][AT]XXK	0.321429	0.995	3.06511
GFRLI	0.5	0.99		[EQ]AX[LM]X[DN]K	0.714286	0.995			[HIKR]X[HIV]SPXXX[FWY]	0.5	0.995	2.12443		KGNX[IRV]H	0.5	0.995	3.05975
EDXDXGF	0.5	0.99		[FW]XXAXAGXK	0.678571	0.995			SPY[ATWY]XXXXX[HR]	0.357143	0.995	1.98546		YXXV[DE]PXXY	0.392857	0.995	3.0345
HX[KR]XRXIXX[EIV]	0.464286	0.995		KAXLPE	0.678571	0.995			SPXX[IV]XR[HLQS]	0.392857	1	1.90382		GXXKXXGE[FY]	0.25	0.995	2.90275
[KR]X[LM]RXIXXW	0.464286	0.995		WX[KR][IM]RXXXX[IM]	0.642857	0.995			SPXX[IV]X[MT]X[MS]	0.321429	1	1.60007		HXXXMWX[DT][AS]	0.25	1	2.83382
FX[MQ]IDXXXX[CERSTV]	0.464286	0.995		A[KR]XR[LM]I	0.642857	0.995		Motif Group 5	KXEGX[FY]XG	0.535714	0.99	20.1587		K[GM]XXXD[ER][IV]	0.285714	0.99	2.81404
ARAGXK	0.464286	0.995		[CST]XXXXRCID	0.642857	0.995			K[AT]XGXXMG	0.5	0.995	16.4935		AXAXS[KR]X[FWY]	0.321429	0.995	2.81364
[EIKLMT]XXKXXGXFM	0.464286	0.99		[FW]GX[AV]XXX[DN]K	0.642857	0.995			[EIKLMT]XXKXXGXFM	0.464286	0.99	7.897		GEXMG[DR]	0.357143	1	2.73943
[IV]SPX[AT][ILV]	0.464286	1		[ILTV]X[IMV]XXXRXI[DE]	0.607143	0.995			[NR]XXXEGXFM	0.392857	1	5.012		[CGN]XTXXWD[ST]	0.178571	1	2.73839
AGXKPX[AE]	0.464286	0.995		[IV]X[KR]XRCX[DE]	0.607143	0.995			[HKQR]X[ILV]KXXGXXM	0.357143	0.995	4.48768		DXY[KR]XQK	0.25	0.99	2.72871
[MT]AXL[AG]XK	0.464286	0.99		[KR]XRXC[DE]XC	0.571429	0.995			[ER]KXXGPXM	0.321429	0.99	3.94829		[KM]PXMXX[IMV]R	0.25	1	2.7
VPGSXXK	0.464286	0.985		MXX[KR]XRXXDC	0.535714	0.995			[AEPTV]XXX[ST]EGXXM	0.5	0.995	3.37339		[ATV]PXDXS[AS]	0.357143	0.995	2.67739
A[HQ]AXXKX[LM]	0.464286	0.98		R[AE]ID[EG]	0.535714	0.995			[IM]XXXKXEGT	0.321429	0.99	3.33179		AXI[DE]XSW	0.214286	0.995	2.52657
CXXXRXI[DE]X[DE]	0.428571	0.995		[KR]XRXXDRX[ARWY]	0.535714	0.995			GXKXEGV	0.357143	0.995	3.10043		LPE[DN]XX[KR]	0.214286	0.995	2.48982
RX[IV]DXX[AS]Y	0.428571	0.99		SP[WY]XI[FY]	0.535714	0.995			[AG]XLXKXEG	0.214286	1	2.64754		DX[FY]SXXX[IV]S	0.357143	0.995	2.44871
GDKXX[ALM]X[EK]	0.428571	1		KXNGXHX[ITV]	0.535714	0.995			CKHXGXXM	0.214286	0.995	2.64618		GD[AK]XX[AG]D	0.178571	1	2.44554
[EQ]XVXGGXG	0.428571	0.995		[AEPTV]XXX[ST]EGXXM	0.5	0.995			MXXK[EHQ]EG	0.321429	0.99	2.38307		[FVY]CXWTC	0.178571	0.995	2.28432
SPYXXXXA[EH]	0.428571	1		K[AT]XGXXMG	0.5	0.995			[EHQ]X[AG]XXKXEG	0.25	0.995	2.331		[FILY]XRMX[AH]X[DE]	0.285714	0.99	2.26543
AAX[AL]XXKI	0.428571	1		[HIKR]X[HIV]SPXXX[FWY]	0.5	0.995			[QR]XXRKXEG	0.392857	0.995	2.285		[IV]RCW[CT]	0.178571	1	2.21729
RXXWXXXV[ARS]P	0.428571	1		KGNX[IRV]H	0.5	0.995			[KR]PXKXEG	0.25	0.995	2.22632		D[MV]PFXXXXR	0.214286	0.995	2.20671
[DE]GXNXX[LM]Y	0.428571	0.995		[AS]EAXAXXK	0.5	1			YRXKXEG	0.321429	1	2.13168		KXXXXD[LM][IV]E	0.214286	0.99	2.13157
PLDXXXXI[ST]	0.428571	0.995		HX[KR]XRXIXX[EIV]	0.464286	0.995			[IV]XXEGMXM	0.285714	0.995	2.12461		C[DT]XWXD[ST]	0.25	0.995	2.09782
PDXFSX[ITV]	0.428571	0.99		[KR]X[LM]RXIXXW	0.464286	0.995			H[MV]KXEG	0.178571	0.99	2.07121		[ETV]XG[EG]XGW	0.285714	0.99	2.01568
[KR]FIXR[DE]	0.428571	0.985		FX[MQ]IDXXXX[CERSTV]	0.464286	0.995			CXQKXEG	0.178571	0.995	1.87218		HCXXE[AG]XXM	0.25	1	1.9885
RXIDXXHX[GT]	0.392857	1		ARAGXK	0.464286	0.995		Motif Group 6	[ADP]GGFG	0.642857	0.99	21.1224		PRHXXX[DN]X[FY]	0.178571	1	1.97846
[AEHQ]X[ER]XXXGGF	0.392857	0.99		AGXKPX[AE]	0.464286	0.995			[AY]XXXXSGGF	0.285714	0.995	4.37814		WX[FWY]X[DE][CY]XC	0.25	1	1.95532
[ACRS][EHQR]XXXXGGF	0.392857	0.99		CXXXRXI[DE]X[DE]	0.428571	0.995			CXXXX[IM]XGGF	0.321429	0.995	3.71093		YYXXXYTC	0.178571	0.995	1.88757
[NR]XXXEGXFM	0.392857	1		[EQ]XVXGGXG	0.428571	0.995			[AEHQ]X[ER]XXXGGF	0.392857	0.99	3.42921		[AE][AT][AG][DI]XM	0.214286	0.99	1.88679
[QR]XXRKXEG	0.392857	0.995		[DE]GXNXX[LM]Y	0.428571	0.995			[EQ]XVXGGXG	0.428571	0.995	3.08879		[FY][FT]XC[DE]C	0.214286	1	1.876
SPXX[IV]XR[HLQS]	0.392857	1		PLDXXXXI[ST]	0.428571	0.995			[ACRS][EHQR]XXXXGGF	0.392857	0.99	3.00868		[MST]CXPXCXX[IM]	0.178571	1	1.858
SPXXIWQ	0.392857	0.995		[QR]XXRKXEG	0.392857	0.995			IXXGFGXX[DE]	0.25	0.995	2.70293		YXXHYYXC	0.214286	1	1.85529
SPXXX[FY]X[IN]E	0.392857	0.99		SPXXIWQ	0.392857	0.995			[LM]XX[FY]XXGGF	0.321429	1	2.68036		SPX[KT]X[HY][LM]	0.392857	1	1.83414
SPLX[IV]XXXE	0.392857	0.99		AR[LM]QXK	0.392857	0.995			P[PS]XXXGGF	0.285714	0.995	1.99136		QHXXX[PS][FY][HS]	0.178571	0.99	1.801
SPX[KT]X[HY][LM]	0.392857	1		A[AHT]LXXKX[EQ]	0.392857	0.995		Motif Group 7	EGXKXWE	0.321429	0.99	7.88054		CX[CY]X[FY]D[ST]	0.214286	0.995	1.60539
[AG]DKXXXXM[AKSW]	0.392857	1		YXXV[DE]PXXY	0.392857	0.995			[DE]XXXKXWEL	0.25	1	2.32689		[IL][EQ]YXCXW	0.214286	0.995	1.48464
G[IV]NX[ADE]XY	0.392857	1		YX[AP]VXXX[AS]Y	0.392857	0.995			[FW]KPWE	0.321429	0.99	20.6724		P[FY]XXRMR	0.321429	0.995	1.46311
AR[LM]QXK	0.392857	0.995		GXKXEGV	0.357143	0.995			KPXEXXW[GHR]	0.357143	1	2.57411		WXXXY[CS]CXW	0.178571	1	1.38921
A[AHT]LXXKX[EQ]	0.392857	0.995		[HKQR]X[ILV]KXXGXXM	0.357143	0.995			[IL]KPXE[CDQ]	0.285714	0.995	2.05921
YXXV[DE]PXXY	0.392857	0.995		SPY[ATWY]XXXXX[HR]	0.357143	0.995			KPXE[IT][DN]	0.178571	0.99	1.80975
YX[AP]VXXX[AS]Y	0.392857	0.995		DX[FY]SXXX[IV]S	0.357143	0.995		Motif Group 8	NEXTWXXV	0.321429	1	4.52532
[LV][HQ]XXXMRXX[DE]	0.392857	0.99		[ATV]PXDXS[AS]	0.357143	0.995			[AK]X[GK]NXXTW	0.285714	1	3
[IMV]SPWXXXXXE	0.392857	0.99		PRXDXEE	0.357143	0.995		Motif Group 9	PDXFSX[ITV]	0.428571	0.99	10.4732
EGFGX[IV]	0.392857	0.99		PAEDV	0.357143	0.995			A[DET]XPXXFS	0.178571	0.995	2.37943
GDKXXX[AR]X[EGMQT]	0.357143	1		[KR]SXRQXD	0.321429	0.995			PDXXSAXX[ILV]	0.25	1	2.28321
GDKX[AT]XXX[FLMY]	0.357143	0.99		CXXXX[IM]XGGF	0.321429	0.995			PXXFSXX[FHR][IV]	0.285714	0.995	2.27632
GDKXXXXXXP	0.357143	0.985		MXXA[FY][AT]XXK	0.321429	0.995
GXKXEGV	0.357143	0.995		AXAXS[KR]X[FWY]	0.321429	0.995
[HKQR]X[ILV]KXXGXXM	0.357143	0.995		P[FY]XXRMR	0.321429	0.995
KPXEXXW[GHR]	0.357143	1		MGXKPXXXXG	0.321429	0.995
GEXMG[DR]	0.357143	1		EXPFRXXF	0.321429	0.995
KXXGEXXGT	0.357143	1		VGP[KMR]H	0.321429	0.995
RXXWYX[ILV]V	0.357143	1		ETXIPXE	0.321429	0.995
SPY[ATWY]XXXXX[HR]	0.357143	0.995		[MV][KR]XXRXXD[FY]	0.285714	0.995
DX[FY]SXXX[IV]S	0.357143	0.995		P[PS]XXXGGF	0.285714	0.995
[ATV]PXDXS[AS]	0.357143	0.995		[AY]XXXXSGGF	0.285714	0.995
PRXDXEE	0.357143	0.995		[IV]XXEGMXM	0.285714	0.995
PAEDV	0.357143	0.995		PXXFSXX[FHR][IV]	0.285714	0.995
[IV]KXGXXDR	0.357143	0.99		[IL]KPXE[CDQ]	0.285714	0.995
[IV]NXXMYXP	0.357143	0.99		KGXX[ILT]X[FY]N	0.285714	0.995
[KR]SXRQXD	0.321429	0.995		GDKXXX[AG]XXM	0.25	0.995
RXI[AD]XGXG	0.321429	0.99		IXXGFGXX[DE]	0.25	0.995
[LM]XX[FY]XXGGF	0.321429	1		[EHQ]X[AG]XXKXEG	0.25	0.995
CXXXX[IM]XGGF	0.321429	0.995		[KR]PXKXEG	0.25	0.995
YRXKXEG	0.321429	1		C[DT]XWXD[ST]	0.25	0.995
[IM]XXXKXEGT	0.321429	0.99		GXXKXXGE[FY]	0.25	0.995
MXXK[EHQ]EG	0.321429	0.99		CSPYC	0.25	0.995
[ER]KXXGPXM	0.321429	0.99		AXKXGXXDXP	0.25	0.995
SPXX[IV]X[MT]X[MS]	0.321429	1		H[AP]XHPS	0.25	0.995
FXXAIXAXD	0.321429	1		KX[ST]FXDXI	0.25	0.995
NEXTWXXV	0.321429	1		CKHXGXXM	0.214286	0.995
KX[KR]ITXXN	0.321429	1		CX[CY]X[FY]D[ST]	0.214286	0.995
DVYX[IL]XK	0.321429	1		AXI[DE]XSW	0.214286	0.995
LXXXD[IV]XXIM	0.321429	1		LPE[DN]XX[KR]	0.214286	0.995
MXXA[FY][AT]XXK	0.321429	0.995		D[MV]PFXXXXR	0.214286	0.995
AXAXS[KR]X[FWY]	0.321429	0.995		[IL][EQ]YXCXW	0.214286	0.995
P[FY]XXRMR	0.321429	0.995		HYEWA	0.214286	0.995
MGXKPXXXXG	0.321429	0.995		QHXGHP	0.214286	0.995
EXPFRXXF	0.321429	0.995		[HQ]XXFRXX[DN][FY]	0.178571	0.995
VGP[KMR]H	0.321429	0.995		CXQKXEG	0.178571	0.995
ETXIPXE	0.321429	0.995		YYXXXYTC	0.178571	0.995
EGXKXWE	0.321429	0.99		[FVY]CXWTC	0.178571	0.995
[FW]KPWE	0.321429	0.99		A[DET]XPXXFS	0.178571	0.995
PXG[ST]EN	0.321429	0.985		[KR]MRXID	0.785714	0.99
[MV][KR]XXRXXD[FY]	0.285714	0.995		[FY][KR]XR[LM]XD	0.75	0.99
P[PS]XXXGGF	0.285714	0.995		GXAGDK	0.75	0.99
[AY]XXXXSGGF	0.285714	0.995		A[KR]XRXXD[HQ]	0.678571	0.99
[IV]XXEGMXM	0.285714	0.995		[KR]XFRXID	0.678571	0.99
[AK]X[GK]NXXTW	0.285714	1		GDKPXXXC	0.678571	0.99
PXXFSXX[FHR][IV]	0.285714	0.995		[ADP]GGFG	0.642857	0.99
[IL]KPXE[CDQ]	0.285714	0.995		AX[AQ][AG]DXP	0.642857	0.99
KGXX[ILT]X[FY]N	0.285714	0.995		[IM]XHX[KR]XRXXD	0.607143	0.99
[ETV]XG[EG]XGW	0.285714	0.99		[AT]XMR[AG]XD	0.607143	0.99
[FILY]XRMX[AH]X[DE]	0.285714	0.99		[KR]MRAXX[PR]	0.571429	0.99
K[GM]XXXD[ER][IV]	0.285714	0.99		[IV]LXXFGY	0.571429	0.99
LSXWLXK	0.285714	0.99		KXEGX[FY]XG	0.535714	0.99
EMG[FW]Q	0.285714	0.99		PFMVXXR	0.535714	0.99
[ILM]XX[IL]R[AS]I	0.285714	0.985		[AKNRS]XXCXXRXID	0.5	0.99
KXXDXTR	0.285714	0.985		GFRLI	0.5	0.99
GDKXXX[AG]XXM	0.25	0.995		EDXDXGF	0.5	0.99
IXXGFGXX[DE]	0.25	0.995		[EIKLMT]XXKXXGXFM	0.464286	0.99
[EHQ]X[AG]XXKXEG	0.25	0.995		[MT]AXL[AG]XK	0.464286	0.99
[KR]PXKXEG	0.25	0.995		RX[IV]DXX[AS]Y	0.428571	0.99
[DET]XKXHGXXM	0.25	0.985		PDXFSX[ITV]	0.428571	0.99
HCXXE[AG]XXM	0.25	1		[AEHQ]X[ER]XXXGGF	0.392857	0.99
WX[FWY]X[DE][CY]XC	0.25	1		[ACRS][EHQR]XXXXGGF	0.392857	0.99
[DE]XXXKXWEL	0.25	1		SPXXX[FY]X[IN]E	0.392857	0.99
PDXXSAXX[ILV]	0.25	1		SPLX[IV]XXXE	0.392857	0.99
[KM]PXMXX[IMV]R	0.25	1		[LV][HQ]XXXMRXX[DE]	0.392857	0.99
HXXXMWX[DT][AS]	0.25	1		[IMV]SPWXXXXXE	0.392857	0.99
C[DT]XWXD[ST]	0.25	0.995		EGFGX[IV]	0.392857	0.99
GXXKXXGE[FY]	0.25	0.995		GDKX[AT]XXX[FLMY]	0.357143	0.99
CSPYC	0.25	0.995		[IV]KXGXXDR	0.357143	0.99
AXKXGXXDXP	0.25	0.995		[IV]NXXMYXP	0.357143	0.99
H[AP]XHPS	0.25	0.995		RXI[AD]XGXG	0.321429	0.99
KX[ST]FXDXI	0.25	0.995		[IM]XXXKXEGT	0.321429	0.99
DXY[KR]XQK	0.25	0.99		MXXK[EHQ]EG	0.321429	0.99
[LM]PXXHPR	0.25	0.99		[ER]KXXGPXM	0.321429	0.99
EDEXYP	0.25	0.99		EGXKXWE	0.321429	0.99
KNXQFP	0.25	0.985		[FW]KPWE	0.321429	0.99
[KR]XREX[DE]W	0.214286	0.985		[ETV]XG[EG]XGW	0.285714	0.99
HGDKXXXXH	0.214286	0.99		[FILY]XRMX[AH]X[DE]	0.285714	0.99
[AG]XLXKXEG	0.214286	1		K[GM]XXXD[ER][IV]	0.285714	0.99
CKHXGXXM	0.214286	0.995		LSXWLXK	0.285714	0.99
YXXHYYXC	0.214286	1		EMG[FW]Q	0.285714	0.99
[FY][FT]XC[DE]C	0.214286	1		DXY[KR]XQK	0.25	0.99
[WY]XC[EN]WXC	0.214286	1		[LM]PXXHPR	0.25	0.99
CX[CY]X[FY]D[ST]	0.214286	0.995		EDEXYP	0.25	0.99
AXI[DE]XSW	0.214286	0.995		HGDKXXXXH	0.214286	0.99
LPE[DN]XX[KR]	0.214286	0.995		KXXXXD[LM][IV]E	0.214286	0.99
D[MV]PFXXXXR	0.214286	0.995		[AE][AT][AG][DI]XM	0.214286	0.99
[IL][EQ]YXCXW	0.214286	0.995		QX[AP][AQ][AG]XK	0.214286	0.99
HYEWA	0.214286	0.995		WFGPXXK	0.214286	0.99
QHXGHP	0.214286	0.995		[KR]MFA[IV]	0.214286	0.99
KXXXXD[LM][IV]E	0.214286	0.99		H[MV]KXEG	0.178571	0.99
[AE][AT][AG][DI]XM	0.214286	0.99		KPXE[IT][DN]	0.178571	0.99
QX[AP][AQ][AG]XK	0.214286	0.99		QHXXX[PS][FY][HS]	0.178571	0.99
WFGPXXK	0.214286	0.99		[DEN]XDSFS	0.178571	0.99
[KR]MFA[IV]	0.214286	0.99		QXX[IV]HYX[IM]	0.178571	0.99
EPXTGI	0.214286	0.985
[ANS]G[ST]EXK	0.214286	0.98
[HQ]XXFRXX[DN][FY]	0.178571	0.995
CXQKXEG	0.178571	0.995
H[MV]KXEG	0.178571	0.99
KPXE[IT][DN]	0.178571	0.99
WXXXY[CS]CXW	0.178571	1
[MST]CXPXCXX[IM]	0.178571	1
GD[AK]XX[AG]D	0.178571	1
PRHXXX[DN]X[FY]	0.178571	1
[CGN]XTXXWD[ST]	0.178571	1
[IV]RCW[CT]	0.178571	1
YYXXXYTC	0.178571	0.995
[FVY]CXWTC	0.178571	0.995
A[DET]XPXXFS	0.178571	0.995
QHXXX[PS][FY][HS]	0.178571	0.99
[DEN]XDSFS	0.178571	0.99
QXX[IV]HYX[IM]	0.178571	0.99
GDKAR	0.142857	1
GXKPXXX[IV][HLR]	0.142857	0.995
C[DT]CYXW	0.142857	1
[EY]YTCY	0.142857	1
[MY]XXXXXCCWW	0.142857	0.995
PXXHXHX[NV]K	0.142857	0.995
[FM][TV][AG]X[GHT][FY]	0.142857	0.99
KXXXFP[DET]R	0.142857	0.99
NX[DE]MYXX[HQR]	0.142857	0.99
[IV]HXHXNX[AGT]	0.142857	0.99
PXHPX[AS]Y	0.142857	0.985
RXXPYX[IL]XXM	0.142857	0.985
G[IV][AS]XXKP	0.142857	0.985
WXL[AT]LN	0.142857	0.985
KXWEXX[LM]R	0.142857	0.985
LL[AKR]LN	0.142857	0.985
HXXDXTLXM	0.142857	0.98
KX[PQ]NXXQ[IV]	0.142857	0.98
MXA[IMV][AL]XXK	0.142857	0.98
KXAPXXIS	0.142857	0.98
[AH]YHIN	0.142857	0.98
ISXQKXXX[AHS]	0.142857	0.97
GFGYXC	0.107143	1
AXP[ADE][DS]X[GS]	0.107143	1
WX[TWY]XXCXWXC	0.107143	1
WX[EST]C[HY]XXC	0.107143	1
AX[AL]XX[KT][EN]XT	0.107143	1
YYXXCCXW	0.107143	0.995
WXCXXXC[CHR]W	0.107143	0.995
R[AE]GWXXX[IV]	0.107143	0.995
C[FY]XXCXWXS	0.107143	0.995
L[KR]GYXK	0.107143	0.995
[ADE]XHP[KR]H	0.107143	0.99
HX[PT]X[ITV]HX[FLM]	0.107143	0.99
WHKX[RW]E	0.107143	0.99
QPXXHYXXN	0.107143	0.99
KXXLX[DE][FT]R	0.107143	0.99
[IV][IV]HXHXXK	0.107143	0.99
[KR]MX[IV]XNX[KR]	0.107143	0.99
[KR]X[AL]XXNTK	0.107143	0.985
K[FY]ALXXXR	0.107143	0.985
[FL]XPXXTNG	0.107143	0.985
QX[AIV]XHXH[AD]	0.107143	0.98
KXXNAQQ	0.107143	0.98
[DI][ENQ]XXYHXN	0.107143	0.975
AXAGXKXXW	0.071429	0.995
KTWEXV	0.071429	1
RXSX[FW]X[IK]X[MR]	0.071429	1
YYXXYXCXY	0.071429	1
[CI]XX[FW]TXD[ST]	0.071429	1
[EY]C[CGT][WY]XXXW	0.071429	0.995
[IL]DXX[EG][FG][FGI]	0.071429	0.995
[FWY]XDCXY[TV]	0.071429	0.995
KXXX[GHS]DHXN	0.071429	0.995
AXKX[EG][GS]XW	0.071429	0.995
[KT]XXX[AG]I[DGSV][FW]	0.071429	0.99
[ART]XX[PS][FLM][DE]XS	0.071429	0.99
Y[FW]XCCXX[CY]	0.071429	0.99
KHXN[FY]XQ	0.071429	0.99
[DE]FWKXXE	0.071429	0.99
KX[IV]X[GS]XHL	0.071429	0.99
PAX[AQ]X[EKT]X[CV]	0.071429	0.985
[AS]GXKX[IV]XX[IV]	0.071429	0.985
HMXHXPX[IK]	0.071429	0.985
[HS]P[FY][AH]XX[CSW]	0.071429	0.98
HXXH[HST]PF	0.071429	0.98
TXFLGK	0.071429	0.975
E[AG]GXGXK	0.035714	0.995
GXKXXGF[GH]	0.035714	0.99
[AN][DE][PR]XX[GP]XI	0.035714	1
[FY][RW]CIXR	0.035714	1
[FW][IV]EXX[CY]X[ST]	0.035714	1
KXX[AT][AN]P[DES]	0.035714	1
CXX[AKP]XX[FGY]W[DK]	0.035714	0.995
AX[AG]D[KN]R	0.035714	0.995
YHXXWCC	0.035714	0.995
YXC[HY]XXYY	0.035714	0.995
QXXW[AH]YXXA	0.035714	0.995
G[GIL]WGX[NST]	0.035714	0.995
R[EQ]XW[RW][EKMQ]	0.035714	0.995
HKA[DE]XT	0.035714	0.995
[IY]X[RWY]YCC	0.035714	0.995
[ET]XT[FY]D[ST]	0.035714	0.995
[ET][FWY]XED[ST]	0.035714	0.995
[AG]DX[KM]PXX[FT]	0.035714	0.99
[LM]PQ[IL]X[HN]	0.035714	0.99
PX[QT][IQV]XLQ	0.035714	0.99
YTX[FSTY]WK	0.035714	0.99
HXXHXPXXS[MST]	0.035714	0.99
KXXXXGIS[LM]	0.035714	0.99
R[FY]XSAXE	0.035714	0.99
KXXXX[ST]DXMI	0.035714	0.99
[KR]MXSP[FY]	0.035714	0.985
[DEK]P[DE][AE]W	0.035714	0.985
PXXPV[IM][HQR]	0.035714	0.985
HX[LM]HXXFX[PV]	0.035714	0.985
[AP]D[KN]TL	0.035714	0.985
KXXI[GS]XXLN	0.035714	0.985
KYXLXX[FY]XC	0.035714	0.98
Y[KR]XVXQ[HN]	0.035714	0.98
[KR]IRKXX[AG]	0	1
[FY][HR]XX[DE][EP]X[AS]	0	1
AXXXW[DKT][CDNST]T	0	1
WYXVXXXCC	0	1
YXXXC[WY]TXC	0	1
[WY]XX[IV]EYXXX[ST]	0	1
[CIV]X[FWY]XXD[ST][FY]	0	1
YXX[AW]XED[ST]	0	1
CXYXC[CY]XXW	0	0.995
CXX[SY]CXWW	0	0.995
[CY]XXXX[FY]D[ST]W	0	0.995
K[DI]XY[HK][IL]	0	0.995
[DEH]P[EQ]XP[FIV]	0	0.99
FP[RW]LR	0	0.99
CYXTCW	0	0.99
CX[NTY]TCX[FY]	0	0.99
YXXCXXTCY	0	0.985
[WY]XCXXTCXXR	0	0.985
[KR]C[AV]XTC	0	0.975
