# Supplementary material for: Antibody epitope repertoire analysis enables rapid antigen discovery and multiplex serology
Source: Sci Rep. 2020 Mar 24;10:5294. doi: 10.1038/s41598-020-62256-9 (PMC7093460; doi:10.1038/s41598-020-62256-9)
Supplement: Supplementary file 3 — Supplementary table S3 [file 41598_2020_62256_MOESM3_ESM.xlsx]

## Sheet: Motif Groups
Antibody epitope repertoire analysis enables rapid antigen discovery and multiplex serology
Kathy Kamath1†, Jack Reifert1†, Timothy Johnston1, Cameron Gable1, Robert J. Pantazes1,2, Hilda N. Rivera3, Isabel McAuliffe3, Sukwan Handali3, Patrick S. Daugherty1*
Supplemental Table S3: Discovery Chagas panel (1.0) motif groups
Samples positive (z-score ≥ 4) for a motif are designated as yellow
Samples negative (z-score < 4) for a motif are designated as blue
Motif Group	Motif	Discovery Chagas Disease
1	[FY][KR]IRX[IV]	1	0	1	1	-1	1	1	1	1	1	1	1	1	1	1	-1	1	1	1	1	-1	1	1	1	1	1	-1	0
	[KR]MRXID	1	1	1	1	-1	1	1	1	1	-1	1	1	1	1	1	-1	1	1	1	1	-1	1	1	1	1	-1	-1	1
	[FY][KR]XR[LM]XD	1	-1	1	1	-1	1	1	1	1	-1	1	1	1	1	1	-1	1	1	1	1	-1	1	0	1	1	1	-1	1
	[IS]KX[KR]XRXXD	1	-1	1	1	-1	1	1	-1	1	-1	1	1	1	-1	1	-1	1	1	1	1	-1	1	1	1	1	-1	-1	-1
	A[KR]XRXXD[HQ]	1	-1	1	1	-1	1	1	-1	1	-1	1	1	1	1	1	-1	1	1	1	1	-1	1	-1	1	1	-1	-1	1
	[KR]XFRXID	1	1	1	1	-1	1	1	-1	1	-1	1	1	1	1	1	-1	1	1	1	1	-1	1	-1	1	1	-1	-1	-1
	[AM]XX[KR]XRXIX[PQR]	1	-1	1	1	-1	1	1	-1	1	-1	1	1	1	1	1	-1	1	1	1	1	-1	1	-1	1	1	-1	-1	-1
	[AEN]XXXXXR[MR]ID	1	-1	1	1	-1	1	1	-1	1	-1	1	1	1	1	1	-1	1	1	-1	1	-1	1	-1	1	1	-1	-1	-1
	[KR]WX[KR]XRXX[DE]	1	-1	1	1	-1	1	1	-1	1	-1	1	1	1	1	1	-1	1	1	1	1	-1	1	-1	1	1	-1	-1	-1
	WX[KR][IM]RXXXX[IM]	1	-1	1	1	-1	1	1	-1	1	-1	1	1	1	1	1	-1	1	1	1	1	-1	1	-1	1	1	-1	-1	-1
	A[KR]XR[LM]I	1	-1	1	1	-1	1	1	-1	1	-1	1	1	1	1	1	-1	1	1	1	1	-1	1	-1	1	1	-1	-1	-1
	[CST]XXXXRCID	1	-1	1	1	-1	1	1	-1	1	-1	1	1	1	1	1	-1	1	1	1	1	-1	1	-1	1	1	-1	-1	-1
	YX[KR]XRXXDX[ARW]	1	-1	1	1	-1	1	1	-1	1	-1	1	1	1	-1	1	-1	1	1	1	1	-1	1	-1	1	1	-1	-1	-1
	[KR]FRQXD	1	-1	1	1	-1	1	1	-1	1	-1	1	1	1	-1	1	-1	1	1	1	1	-1	1	-1	1	1	-1	-1	-1
	[ILTV]X[IMV]XXXRXI[DE]	1	-1	1	1	-1	1	1	-1	0	-1	1	1	1	1	1	-1	1	1	0	1	-1	1	1	1	1	-1	-1	-1
	[IV]X[KR]XRCX[DE]	1	-1	1	1	-1	1	1	-1	1	-1	1	1	1	0	1	-1	1	1	1	1	-1	1	-1	1	1	-1	-1	-1
	[IM]XHX[KR]XRXXD	1	-1	1	1	-1	1	1	-1	1	-1	1	1	1	-1	1	-1	1	1	1	1	-1	1	-1	1	1	-1	-1	-1
	[AT]XMR[AG]XD	1	-1	1	1	-1	1	1	-1	1	-1	1	1	1	-1	1	-1	1	1	1	1	-1	1	-1	1	1	-1	-1	-1
	M[KR]XRXXDXL	1	-1	1	1	-1	1	1	-1	0	-1	1	1	1	-1	1	-1	1	1	1	1	-1	1	-1	1	1	-1	-1	-1
	[KR]XRXC[DE]XC	1	-1	1	1	-1	1	1	-1	1	-1	1	1	1	-1	1	-1	1	1	1	1	-1	1	-1	1	-1	-1	-1	-1
	[KR]MRAXX[PR]	1	-1	1	1	-1	1	1	-1	0	-1	1	1	1	-1	1	-1	1	1	1	1	-1	1	-1	1	1	-1	-1	-1
	[KR]QRCI	1	-1	1	1	-1	1	1	-1	0	-1	1	1	1	-1	1	-1	1	1	1	1	-1	1	-1	1	-1	-1	-1	-1
	MXX[KR]XRXXDC	1	-1	1	1	-1	1	-1	-1	-1	-1	1	1	-1	-1	1	-1	1	1	-1	1	-1	1	-1	1	-1	-1	-1	-1
	R[AE]ID[EG]	1	-1	1	1	-1	1	1	-1	0	-1	1	1	1	1	1	-1	1	1	-1	1	-1	-1	1	1	0	-1	-1	-1
	[KR]XRXXDRX[ARWY]	1	-1	0	1	-1	1	-1	-1	1	-1	1	1	1	-1	1	-1	1	1	1	1	-1	1	-1	1	1	-1	-1	-1
	[AKNRS]XXCXXRXID	1	-1	1	1	-1	1	1	-1	-1	-1	1	1	1	1	1	-1	1	0	-1	1	-1	0	1	1	-1	-1	-1	-1
	HX[KR]XRXIXX[EIV]	1	-1	-1	1	-1	1	1	-1	0	-1	1	1	1	0	1	-1	1	1	1	1	-1	0	-1	1	0	-1	-1	-1
	[KR]X[LM]RXIXXW	1	-1	1	1	-1	1	0	-1	-1	-1	1	1	1	-1	1	-1	1	1	-1	1	-1	0	-1	1	1	-1	-1	-1
	FX[MQ]IDXXXX[CERSTV]	1	-1	1	1	-1	1	-1	-1	1	-1	1	1	0	-1	1	-1	1	1	-1	1	-1	1	-1	1	-1	-1	-1	-1
	CXXXRXI[DE]X[DE]	1	-1	1	1	-1	1	-1	-1	-1	-1	1	1	0	-1	1	-1	1	1	-1	1	-1	-1	1	1	-1	-1	-1	-1
	RX[IV]DXX[AS]Y	1	-1	1	1	-1	1	1	-1	-1	-1	-1	1	1	-1	1	-1	-1	-1	-1	1	-1	-1	1	1	1	-1	-1	-1
	RXIDXXHX[GT]	1	-1	-1	1	-1	1	1	-1	-1	-1	1	1	-1	-1	1	-1	1	-1	-1	1	-1	-1	1	1	-1	-1	-1	-1
	[KR]SXRQXD	1	-1	1	1	-1	1	-1	-1	-1	-1	0	1	0	-1	1	-1	1	-1	-1	1	-1	-1	-1	1	-1	-1	-1	-1
	RXI[AD]XGXG	0	-1	0	1	-1	1	-1	-1	-1	-1	1	0	0	-1	1	-1	1	1	-1	1	-1	-1	1	1	-1	-1	-1	-1
	[MV][KR]XXRXXD[FY]	1	-1	1	1	-1	1	-1	-1	-1	-1	-1	0	-1	-1	1	-1	1	-1	-1	1	-1	0	-1	1	-1	-1	-1	-1
	[LV][HQ]XXXMRXX[DE]	1	-1	0	1	-1	0	-1	-1	-1	-1	1	1	0	-1	1	-1	1	1	-1	1	-1	1	-1	1	1	-1	-1	-1
	[HQ]XXFRXX[DN][FY]	0	-1	1	0	-1	1	-1	-1	-1	-1	-1	1	-1	-1	1	-1	-1	-1	-1	1	-1	-1	-1	-1	-1	-1	-1	-1
2	GXAGDK	1	1	1	1	-1	1	1	1	-1	-1	1	1	1	1	1	1	-1	1	1	1	-1	1	1	1	1	1	-1	-1
	AXXGDKXX[CR]	1	1	1	1	-1	1	1	1	-1	-1	1	-1	1	1	1	1	-1	1	1	1	-1	1	1	1	1	1	-1	-1
	AXXGDKX[CDT]	1	1	1	1	-1	1	1	1	-1	-1	1	-1	1	1	1	1	-1	1	1	1	-1	1	1	1	1	1	-1	-1
	[FW]XXAXAGXK	1	1	1	1	-1	1	1	1	-1	-1	1	-1	1	1	1	1	-1	1	1	1	-1	1	1	1	1	-1	-1	-1
	GDKPXXXC	1	1	1	1	-1	1	1	1	-1	1	-1	-1	1	1	1	1	-1	1	1	1	-1	1	1	1	1	-1	-1	-1
	AXXGDKC	1	1	1	1	-1	1	1	-1	-1	-1	1	-1	1	1	1	1	-1	-1	1	1	-1	1	1	1	1	1	-1	-1
	ARAGXK	1	0	1	0	-1	0	1	0	-1	-1	1	-1	-1	1	1	1	-1	1	1	1	-1	1	-1	1	1	-1	-1	-1
3	GDKXX[ALM]X[EK]	1	1	0	1	-1	1	1	-1	-1	1	-1	-1	-1	1	1	1	-1	-1	-1	1	-1	-1	-1	1	-1	1	-1	-1
	GDKXXX[AR]X[EGMQT]	1	1	1	1	-1	-1	1	-1	-1	1	-1	-1	-1	1	0	1	-1	-1	-1	1	-1	0	0	1	-1	0	-1	-1
	GDKX[AT]XXX[FLMY]	1	1	0	1	-1	-1	1	-1	-1	1	1	-1	-1	1	0	1	-1	-1	-1	1	-1	-1	-1	1	-1	-1	-1	-1
	GDKXXX[AG]XXM	1	-1	1	1	-1	-1	1	-1	-1	1	-1	-1	-1	1	-1	1	-1	-1	-1	-1	-1	-1	-1	-1	-1	-1	-1	-1
	HGDKXXXXH	1	-1	-1	1	-1	-1	1	-1	-1	-1	-1	-1	-1	1	-1	1	-1	-1	-1	1	-1	-1	-1	-1	-1	-1	-1	-1
4	SP[WY]XI[FY]	1	1	1	-1	-1	1	1	-1	0	1	1	1	1	1	1	-1	-1	-1	-1	-1	-1	-1	1	1	-1	1	-1	1
	RXSPX[AT]X[FW]	1	-1	1	-1	1	1	1	-1	1	0	0	1	1	1	1	-1	-1	-1	-1	0	1	-1	1	0	-1	1	-1	1
	[HIKR]X[HIV]SPXXX[FWY]	1	0	1	0	0	1	1	-1	-1	1	1	1	1	1	1	-1	-1	-1	-1	0	-1	-1	1	1	-1	1	-1	1
	[IV]SPX[AT][ILV]	1	0	1	-1	0	1	0	-1	-1	1	1	1	1	1	1	-1	-1	-1	-1	0	-1	-1	1	1	-1	1	-1	1
	SPYXXXXA[EH]	1	-1	1	-1	-1	1	-1	-1	-1	1	-1	1	1	1	1	-1	-1	-1	-1	-1	-1	-1	1	1	-1	1	-1	1
	SPXX[IV]XR[HLQS]	1	-1	1	-1	-1	1	-1	-1	-1	1	1	-1	1	1	1	-1	-1	-1	0	-1	-1	-1	1	1	-1	1	-1	-1
	SPXXIWQ	1	-1	1	-1	-1	1	-1	-1	-1	1	1	-1	1	1	1	-1	-1	-1	-1	-1	-1	-1	1	1	-1	1	-1	-1
	SPXXX[FY]X[IN]E	1	-1	1	-1	-1	1	-1	-1	-1	1	1	-1	1	1	1	-1	-1	-1	-1	-1	1	-1	1	-1	-1	1	-1	-1
	SPLX[IV]XXXE	1	-1	1	-1	-1	1	-1	-1	-1	1	1	-1	1	1	1	-1	-1	-1	-1	-1	-1	-1	1	1	-1	1	-1	-1
	SPY[ATWY]XXXXX[HR]	1	-1	1	-1	-1	1	-1	-1	-1	1	0	1	0	1	1	-1	-1	-1	-1	-1	-1	-1	1	0	-1	1	-1	1
	SPXX[IV]X[MT]X[MS]	1	-1	1	-1	-1	1	-1	-1	-1	1	1	-1	0	1	1	-1	-1	-1	-1	-1	-1	-1	1	0	-1	1	-1	-1
	CSPYC	1	-1	1	-1	-1	1	-1	-1	-1	1	-1	-1	0	1	1	-1	-1	-1	-1	-1	-1	-1	1	-1	-1	-1	-1	-1
5	[ADP]GGFG	1	-1	1	1	-1	1	1	-1	1	1	1	1	1	1	1	-1	-1	1	-1	1	-1	1	1	1	1	0	-1	-1
	[EQ]XVXGGXG	1	-1	1	1	-1	0	1	-1	1	-1	1	-1	1	-1	1	-1	-1	-1	-1	1	-1	1	-1	1	1	-1	-1	-1
	[AEHQ]X[ER]XXXGGF	1	-1	1	1	-1	1	1	-1	0	-1	1	-1	1	-1	1	-1	-1	0	-1	1	-1	-1	-1	1	1	-1	-1	-1
	[ACRS][EHQR]XXXXGGF	1	-1	1	1	-1	0	1	-1	-1	-1	1	-1	1	-1	1	-1	-1	-1	-1	1	-1	1	-1	1	1	-1	-1	-1
	[LM]XX[FY]XXGGF	-1	-1	1	1	-1	-1	1	-1	-1	-1	1	-1	1	-1	1	-1	-1	-1	-1	1	-1	-1	-1	1	1	-1	-1	-1
	CXXXX[IM]XGGF	-1	-1	1	1	-1	1	-1	-1	-1	-1	1	-1	1	-1	1	-1	-1	-1	-1	1	-1	-1	-1	1	1	-1	-1	-1
	P[PS]XXXGGF	-1	-1	1	1	-1	-1	1	-1	-1	-1	1	-1	1	-1	1	-1	-1	-1	-1	1	-1	-1	-1	0	1	-1	-1	-1
	[AY]XXXXSGGF	-1	-1	1	1	-1	-1	1	-1	-1	-1	1	-1	-1	-1	1	-1	-1	-1	-1	1	-1	-1	-1	1	1	-1	-1	-1
	IXXGFGXX[DE]	-1	-1	1	1	-1	-1	-1	-1	-1	-1	0	1	-1	-1	-1	-1	-1	-1	-1	1	-1	1	1	-1	1	-1	-1	-1
6	NEXTWXXV	1	-1	-1	-1	-1	-1	-1	-1	1	-1	-1	1	1	-1	1	-1	-1	-1	-1	-1	-1	1	1	1	-1	-1	-1	1
	[AK]X[GK]NXXTW	1	0	-1	-1	-1	0	0	-1	-1	-1	-1	1	1	-1	1	-1	-1	-1	-1	-1	-1	1	1	1	-1	-1	-1	1
7	EGXKXWE	1	-1	-1	1	-1	-1	-1	-1	1	1	1	1	1	-1	-1	1	-1	-1	-1	-1	-1	-1	-1	-1	-1	1	-1	-1
	[FW]KPWE	1	-1	-1	1	-1	-1	-1	1	1	1	1	1	1	-1	-1	1	-1	-1	-1	-1	-1	-1	-1	-1	-1	-1	-1	-1
	[IL]KPXE[CDQ]	1	-1	-1	1	-1	-1	-1	-1	1	1	1	1	1	-1	-1	1	-1	-1	-1	0	0	-1	-1	-1	-1	-1	-1	-1
	KPXEXXW[GHR]	1	-1	1	1	-1	-1	-1	-1	1	1	1	-1	1	-1	-1	1	-1	1	-1	-1	0	-1	1	-1	-1	-1	-1	-1
	[DE]XXXKXWEL	1	-1	-1	-1	-1	-1	-1	-1	1	1	1	1	1	-1	-1	1	-1	-1	-1	-1	-1	-1	-1	-1	-1	-1	-1	-1
	KPXE[IT][DN]	1	-1	-1	-1	-1	-1	-1	-1	-1	1	1	-1	-1	-1	-1	0	-1	1	-1	-1	1	-1	-1	-1	-1	-1	-1	-1
8	PXXFSXX[FHR][IV]	1	-1	1	0	-1	-1	-1	-1	-1	1	1	1	-1	-1	-1	-1	-1	-1	-1	1	-1	-1	-1	-1	-1	1	-1	1
	A[DET]XPXXFS	1	-1	1	1	-1	-1	-1	-1	-1	-1	1	0	-1	-1	-1	-1	-1	-1	-1	0	-1	-1	-1	-1	1	-1	-1	0
	PDXFSX[ITV]	1	-1	1	1	-1	1	-1	-1	1	1	1	1	-1	-1	-1	1	-1	-1	-1	1	-1	1	0	-1	-1	-1	-1	1
	PDXXSAXX[ILV]	-1	-1	1	1	-1	-1	-1	-1	-1	1	1	1	-1	-1	-1	0	-1	-1	-1	1	-1	0	-1	-1	-1	-1	-1	1
9	KXEGX[FY]XG	1	1	1	-1	-1	1	1	-1	1	1	1	-1	1	1	-1	-1	1	-1	-1	-1	-1	-1	1	1	-1	1	-1	1
	[AEPTV]XXX[ST]EGXXM	1	1	1	-1	-1	1	1	-1	1	1	1	-1	1	1	-1	-1	-1	-1	-1	-1	-1	-1	1	1	-1	1	-1	1
	K[AT]XGXXMG	1	1	1	-1	-1	1	1	-1	1	1	1	-1	1	1	-1	-1	-1	-1	-1	-1	-1	-1	1	1	-1	1	-1	1
	[EIKLMT]XXKXXGXFM	1	1	1	-1	-1	1	1	-1	1	1	1	-1	1	1	-1	-1	0	-1	-1	-1	-1	-1	1	1	-1	-1	-1	1
	[NR]XXXEGXFM	1	1	1	-1	-1	1	1	-1	1	1	-1	-1	1	1	-1	-1	-1	-1	-1	-1	-1	-1	0	1	-1	0	-1	1
	[QR]XXRKXEG	1	-1	1	-1	-1	1	1	-1	-1	1	-1	-1	1	1	-1	-1	-1	-1	-1	-1	-1	-1	-1	1	-1	-1	-1	1
	GXKXEGV	1	-1	1	-1	-1	1	1	-1	1	1	1	-1	-1	1	-1	-1	-1	-1	-1	-1	-1	-1	-1	-1	-1	-1	-1	1
	[HKQR]X[ILV]KXXGXXM	1	1	1	-1	-1	1	1	-1	1	1	1	-1	-1	1	-1	-1	-1	-1	-1	-1	-1	-1	-1	1	-1	0	-1	0
	YRXKXEG	1	-1	1	-1	-1	1	1	-1	-1	1	1	-1	-1	1	-1	-1	-1	-1	-1	-1	-1	-1	-1	-1	-1	-1	-1	-1
	[IM]XXXKXEGT	1	-1	1	-1	-1	1	1	-1	1	1	-1	-1	1	1	-1	-1	-1	-1	-1	-1	-1	-1	-1	1	-1	-1	-1	-1
	MXXK[EHQ]EG	1	-1	1	-1	-1	1	1	-1	1	1	1	-1	-1	1	-1	-1	-1	-1	-1	-1	-1	-1	0	1	-1	-1	-1	0
	[ER]KXXGPXM	1	-1	1	-1	-1	1	1	-1	1	-1	1	-1	-1	1	-1	-1	-1	-1	-1	-1	-1	-1	1	1	-1	-1	-1	-1
	[IV]XXEGMXM	1	-1	1	-1	-1	1	1	-1	1	1	1	-1	-1	1	-1	-1	-1	-1	-1	-1	-1	-1	-1	-1	-1	-1	-1	-1
	[EHQ]X[AG]XXKXEG	1	-1	1	-1	-1	1	1	-1	0	0	1	-1	-1	1	-1	-1	-1	-1	-1	-1	-1	-1	-1	1	-1	-1	-1	0
	[KR]PXKXEG	1	-1	1	-1	-1	1	0	-1	-1	1	0	-1	0	1	-1	-1	-1	-1	-1	-1	-1	-1	-1	1	-1	-1	-1	1
	[AG]XLXKXEG	1	-1	1	-1	-1	1	1	-1	1	-1	-1	-1	-1	1	-1	-1	-1	-1	-1	-1	-1	-1	-1	-1	-1	-1	-1	-1
	CKHXGXXM	1	-1	1	-1	-1	1	1	-1	0	-1	1	-1	-1	1	-1	-1	-1	-1	-1	-1	-1	-1	-1	-1	-1	-1	-1	-1
	CXQKXEG	1	-1	1	-1	-1	1	1	-1	-1	0	-1	-1	-1	1	-1	-1	-1	-1	-1	-1	-1	-1	-1	-1	-1	-1	-1	-1
	H[MV]KXEG	1	-1	1	-1	-1	1	1	-1	0	0	0	-1	-1	1	-1	-1	-1	-1	-1	-1	-1	-1	-1	0	-1	-1	-1	-1
