# Supplementary material for: Antibody epitope repertoire analysis enables rapid antigen discovery and multiplex serology
Source: Sci Rep. 2020 Mar 24;10:5294. doi: 10.1038/s41598-020-62256-9 (PMC7093460; doi:10.1038/s41598-020-62256-9)
Supplement: Supplementary file 5 — Supplementary table S5 [file 41598_2020_62256_MOESM5_ESM.xlsx]

## Sheet: Motif Positivity
Antibody epitope repertoire analysis enables rapid antigen discovery and multiplex serology
Kathy Kamath1†, Jack Reifert1†, Timothy Johnston1, Cameron Gable1, Robert J. Pantazes1,2, Hilda N. Rivera3, Isabel McAuliffe3, Sukwan Handali3, Patrick S. Daugherty1*
Supplemental Table S5a: Chagas panel (1.1) motif positivity
						Chagas panel (1.1) motif positivity in discovery Chagas disease (n=28), discovery Chagas control (n=30), discovery specificity controls (n=170), blinded validation 1 and 2 cohorts of Chagas disease samples (n=60) and non-Chagas conrols (n=132)
							1 =		Positive z-score ≥ 4
							0 =		Equivocal z-score < 4 & ≥ 3
							-1 =		Negative z-score < 3
						Discovery Disease																												Discovery Control
Chagas Panel (1.1)	Group	Discovery Sensitivity	Discovery Specificity	Validation Sensitivity	Validation Specificity	CHGDC001	CHGDC002	CHGDC003	CHGDC004	CHGDC005	CHGDC006	CHGDC007	CHGDC008	CHGDC009	CHGDC012	CHGDC013	CHGDC014	CHGDC015	CHGDC016	CHGDC017	CHGDC018	CHGDC019	CHGDC020	CHGDC021	CHGDC022	CHGDC023	CHGDC024	CHGDC025	CHGDC026	CHGDC027	CHGDC028	CHGDC029	CHGDC030	CHGCC001	CHGCC002	CHGCC003	CHGCC004	CHGCC005	CHGCC006	CHGCC007	CHGCC008	CHGCC009	CHGCC010	CHGCC011	CHGCC012	CHGCC013	CHGCC014	CHGCC015	CHGCC016
[KR]MRXID	1	78.57%	99.00%	88.33%	99.24%	1	1	1	1	-1	1	1	1	1	-1	1	1	1	1	1	-1	1	1	1	1	-1	1	1	1	1	-1	-1	1	-1	-1	-1	-1	-1	-1	-1	-1	-1	-1	-1	-1	-1	-1	-1	-1
[FY][KR]IRX[IV]	1	78.57%	100.00%	86.67%	100.00%	1	0	1	1	-1	1	1	1	1	1	1	1	1	1	1	-1	1	1	1	1	-1	1	1	1	1	1	-1	0	-1	-1	-1	-1	-1	-1	-1	-1	-1	-1	-1	-1	-1	-1	-1	-1
[FW]KPWE	2	32.14%	99.00%	45.00%	96.21%	1	-1	-1	1	-1	-1	-1	1	1	1	1	1	1	-1	-1	1	-1	-1	-1	-1	-1	-1	-1	-1	-1	-1	-1	-1	-1	-1	-1	-1	-1	-1	-1	-1	-1	-1	-1	-1	-1	-1	-1	-1
EGXKXWE	2	32.14%	99.00%	31.67%	99.24%	1	-1	-1	1	-1	-1	-1	-1	1	1	1	1	1	-1	-1	1	-1	-1	-1	-1	-1	-1	-1	-1	-1	1	-1	-1	-1	-1	-1	-1	-1	-1	-1	-1	-1	-1	-1	-1	-1	-1	-1	-1
GXAGDK		75.00%	99.00%	78.33%	96.21%	1	1	1	1	-1	1	1	1	-1	-1	1	1	1	1	1	1	-1	1	1	1	-1	1	1	1	1	1	-1	-1	-1	-1	-1	-1	-1	-1	-1	-1	-1	-1	-1	-1	-1	-1	-1	0
GDKPXXXC		67.86%	99.00%	46.67%	97.73%	1	1	1	1	-1	1	1	1	-1	1	-1	-1	1	1	1	1	-1	1	1	1	-1	1	1	1	1	-1	-1	-1	-1	-1	-1	-1	-1	-1	-1	-1	-1	-1	-1	-1	-1	-1	-1	-1
SP[WY]XI[FY]		53.57%	99.50%	61.67%	100.00%	1	1	1	-1	-1	1	1	-1	0	1	1	1	1	1	1	-1	-1	-1	-1	-1	-1	-1	1	1	-1	1	-1	1	-1	-1	-1	-1	-1	-1	-1	-1	-1	-1	-1	-1	-1	-1	-1	-1
NEXTWXXV		32.14%	100.00%	21.67%	100.00%	1	-1	-1	-1	-1	-1	-1	-1	1	-1	-1	1	1	-1	1	-1	-1	-1	-1	-1	-1	1	1	1	-1	-1	-1	1	-1	-1	-1	-1	-1	-1	-1	-1	-1	-1	-1	-1	-1	-1	-1	-1
KXEGX[FY]XG		53.57%	99.00%	43.33%	99.24%	1	1	1	-1	-1	1	1	-1	1	1	1	-1	1	1	-1	-1	1	-1	-1	-1	-1	-1	1	1	-1	1	-1	1	-1	-1	-1	-1	-1	-1	-1	-1	-1	-1	-1	-1	-1	-1	-1	-1
PDXFSX[ITV]		42.86%	99.00%	41.67%	99.24%	1	-1	1	1	-1	1	-1	-1	1	1	1	1	-1	-1	-1	1	-1	-1	-1	1	-1	1	0	-1	-1	-1	-1	1	-1	-1	-1	-1	-1	-1	-1	-1	-1	-1	-1	-1	-1	-1	-1	-1
FLXXIGA		53.57%	100.00%	75.00%	100.00%	1	-1	1	1	-1	1	-1	-1	1	1	1	1	1	-1	1	1	-1	-1	-1	1	-1	-1	1	-1	-1	1	-1	1	-1	-1	-1	-1	-1	-1	-1	-1	-1	-1	-1	-1	-1	-1	-1	-1
PAEDV		32.14%	100.00%	40.00%	99.24%	-1	-1	1	-1	-1	-1	1	-1	1	-1	-1	-1	-1	-1	-1	1	-1	-1	1	1	-1	1	-1	1	-1	1	-1	-1	-1	-1	-1	-1	-1	-1	-1	-1	-1	-1	-1	-1	-1	-1	-1	-1
ETXIPXE		32.14%	100.00%	41.67%	98.48%	-1	1	1	-1	-1	-1	1	1	1	1	1	-1	-1	-1	-1	1	-1	-1	-1	-1	-1	-1	-1	-1	-1	1	-1	-1	-1	-1	-1	-1	-1	-1	-1	-1	-1	-1	-1	-1	-1	-1	-1	-1
KAXLPE		60.71%	100.00%	63.33%	98.48%	-1	-1	1	1	-1	1	1	-1	1	1	-1	1	1	-1	1	-1	-1	1	1	1	1	1	-1	1	1	-1	-1	1	-1	-1	-1	-1	-1	-1	-1	-1	-1	-1	-1	-1	-1	-1	-1	-1
GXAAAXXK		46.43%	100.00%	58.33%	100.00%	1	1	1	-1	-1	1	-1	-1	1	-1	1	-1	1	1	1	1	-1	-1	1	1	-1	1	-1	-1	-1	-1	-1	-1	-1	-1	-1	-1	-1	-1	-1	-1	-1	-1	-1	-1	-1	-1	-1	-1
LXXXD[IV]XXIM		32.14%	100.00%	28.33%	100.00%	1	-1	1	-1	-1	1	-1	-1	-1	1	1	-1	-1	1	-1	1	-1	-1	-1	-1	-1	-1	-1	1	1	-1	-1	-1	-1	-1	-1	-1	-1	-1	-1	-1	-1	-1	-1	-1	-1	-1	-1	-1
DVYX[IL]XK		32.14%	100.00%	25.00%	99.24%	1	-1	-1	-1	-1	1	-1	-1	1	-1	-1	1	1	-1	-1	1	-1	-1	-1	-1	-1	-1	1	-1	1	-1	-1	1	-1	-1	-1	-1	-1	-1	-1	-1	-1	-1	-1	-1	-1	-1	-1	-1
KX[KR]ITXXN		32.14%	100.00%	20.00%	98.48%	1	-1	-1	-1	-1	1	1	-1	1	-1	1	-1	-1	-1	-1	-1	-1	-1	-1	1	-1	-1	-1	1	-1	1	-1	1	-1	-1	-1	-1	-1	-1	-1	-1	-1	-1	-1	-1	-1	-1	-1	-1
[AS]EAXAXXK		42.86%	100.00%	26.67%	99.24%	1	-1	1	1	-1	1	1	-1	-1	-1	-1	-1	1	-1	1	1	-1	1	1	-1	-1	1	-1	-1	1	-1	-1	-1	-1	-1	-1	-1	-1	-1	-1	-1	-1	-1	-1	-1	-1	-1	-1	-1
AAX[AL]XXKI		35.71%	100.00%	23.33%	100.00%	-1	1	1	-1	-1	1	1	-1	1	-1	-1	-1	-1	-1	1	1	-1	-1	1	-1	-1	1	-1	-1	1	-1	-1	-1	-1	-1	-1	-1	-1	-1	-1	-1	-1	-1	-1	-1	-1	-1	-1	-1
RXXWYX[ILV]V		35.71%	100.00%	28.33%	100.00%	1	1	1	-1	-1	1	-1	-1	1	-1	1	1	1	-1	-1	1	1	-1	-1	0	-1	-1	-1	-1	-1	-1	-1	-1	-1	-1	-1	-1	-1	-1	-1	-1	-1	-1	-1	-1	-1	-1	-1	-1
KXXGEXXGT		17.86%	100.00%	13.33%	99.24%	1	-1	1	-1	-1	-1	1	-1	-1	-1	-1	-1	-1	1	-1	-1	-1	-1	-1	-1	-1	-1	-1	1	-1	-1	-1	-1	-1	-1	-1	-1	-1	-1	-1	-1	-1	-1	-1	-1	-1	-1	-1	-1
KXNGXHX[ITV]		53.57%	99.50%	40.00%	96.97%	1	-1	1	1	-1	1	1	-1	1	-1	1	1	-1	-1	1	-1	-1	-1	-1	1	1	1	1	-1	1	-1	-1	1	-1	-1	-1	-1	-1	-1	1	-1	-1	-1	-1	-1	-1	-1	-1	-1
QHXGHP		21.43%	99.50%	30.00%	99.24%	-1	-1	-1	-1	-1	-1	-1	-1	1	1	1	-1	-1	-1	1	-1	-1	-1	-1	-1	-1	-1	1	-1	-1	-1	-1	1	-1	-1	-1	-1	-1	-1	-1	-1	-1	-1	-1	-1	-1	-1	-1	-1
KX[ST]FXDXI		25.00%	99.50%	15.00%	97.73%	1	-1	1	1	-1	-1	-1	-1	-1	-1	1	-1	-1	-1	-1	-1	-1	1	-1	-1	1	-1	1	-1	-1	-1	-1	-1	-1	-1	-1	-1	-1	-1	-1	-1	-1	-1	-1	-1	-1	-1	-1	-1
PLDXXXXI[ST]		42.86%	99.50%	40.00%	100.00%	-1	-1	1	-1	-1	-1	1	-1	-1	1	1	1	-1	1	-1	1	-1	-1	-1	-1	-1	1	1	1	-1	1	-1	1	-1	-1	-1	-1	-1	-1	-1	-1	-1	-1	-1	-1	-1	-1	-1	-1
[EQ]AX[LM]X[DN]K		71.43%	99.50%	61.67%	97.73%	1	1	1	1	-1	1	1	1	1	-1	1	-1	1	1	1	1	-1	-1	1	1	-1	1	1	1	1	1	-1	-1	-1	-1	-1	-1	-1	-1	-1	-1	-1	-1	-1	-1	-1	-1	-1	-1
YX[AP]VXXX[AS]Y		39.29%	99.50%	55.00%	100.00%	1	-1	1	1	-1	-1	1	-1	0	1	-1	1	1	-1	-1	1	-1	-1	-1	-1	-1	1	1	-1	1	-1	-1	-1	-1	-1	-1	-1	-1	-1	-1	-1	-1	-1	-1	-1	-1	-1	-1	-1
HYEWA		21.43%	99.50%	16.67%	100.00%	1	-1	-1	-1	-1	-1	-1	-1	-1	-1	-1	-1	-1	0	1	-1	-1	-1	-1	1	-1	1	1	-1	-1	-1	-1	1	-1	-1	-1	-1	-1	-1	-1	-1	-1	-1	-1	-1	-1	-1	-1	-1
[FW]GX[AV]XXX[DN]K		64.29%	99.50%	56.67%	98.48%	1	1	1	1	-1	1	1	1	1	-1	1	1	1	-1	1	1	-1	0	0	1	-1	1	1	1	1	-1	-1	-1	-1	-1	-1	-1	-1	-1	-1	-1	-1	-1	-1	-1	1	-1	-1	-1
AGXKPX[AE]		46.43%	99.50%	33.33%	100.00%	1	-1	0	1	-1	1	1	1	1	0	1	-1	1	1	1	1	-1	0	0	1	-1	-1	-1	1	0	-1	-1	-1	-1	-1	-1	-1	-1	-1	-1	-1	-1	-1	-1	-1	-1	-1	-1	-1
VGP[KMR]H		32.14%	99.50%	45.00%	96.21%	1	-1	1	1	-1	-1	1	-1	-1	1	-1	1	-1	-1	-1	1	-1	-1	-1	-1	-1	1	0	-1	1	-1	-1	-1	-1	-1	-1	-1	-1	-1	-1	-1	-1	-1	-1	-1	-1	-1	-1	-1
H[AP]XHPS		25.00%	99.50%	26.67%	96.97%	-1	-1	-1	-1	-1	-1	-1	-1	1	1	1	-1	-1	-1	1	-1	1	-1	-1	-1	-1	-1	1	-1	-1	-1	-1	1	-1	-1	-1	-1	-1	-1	-1	-1	-1	-1	-1	-1	-1	-1	-1	-1
Total # of Positive Motifs:						26	11	24	17	0	20	20	9	22	16	22	17	19	12	18	20	5	7	10	15	3	18	18	16	14	11	0	14	0	0	0	0	0	0	1	0	0	0	0	0	1	0	0	0
[truncated: 376 more columns]

## Sheet: Motif Enrichments
Antibody epitope repertoire analysis enables rapid antigen discovery and multiplex serology
Kathy Kamath1†, Jack Reifert1†, Timothy Johnston1, Cameron Gable1, Robert J. Pantazes1,2, Hilda N. Rivera3, Isabel McAuliffe3, Sukwan Handali3, Patrick S. Daugherty1*
Supplemental Table S5b: Chagas panel (1.1) motif enrichments
	Chagas panel (1.1) motif enrichments in discovery Chagas disease (n=28), discovery Chagas control (n=30), discovery specificity controls (n=170), blinded validation 1 and 2 cohorts of Chagas disease samples (n=60) and non-Chagas conrols (n=132)
		Discovery Disease																												Discovery Control
Chagas Panel (1.1)	Group	CHGDC001	CHGDC002	CHGDC003	CHGDC004	CHGDC005	CHGDC006	CHGDC007	CHGDC008	CHGDC009	CHGDC012	CHGDC013	CHGDC014	CHGDC015	CHGDC016	CHGDC017	CHGDC018	CHGDC019	CHGDC020	CHGDC021	CHGDC022	CHGDC023	CHGDC024	CHGDC025	CHGDC026	CHGDC027	CHGDC028	CHGDC029	CHGDC030	CHGCC001	CHGCC002	CHGCC003	CHGCC004	CHGCC005	CHGCC006	CHGCC007	CHGCC008	CHGCC009	CHGCC010	CHGCC011	CHGCC012	CHGCC013	CHGCC014	CHGCC015	CHGCC016	CHGCC017	CHGCC018	CHGCC019	CHGCC020
[KR]MRXID	1	168.893	6.202	57.633	82.479	0.834	96.879	51.828	21.198	52.568	1.983	110.481	140.952	84.581	29.262	122.092	0.808	161.244	195.62	90.304	158.433	0.818	66.761	16.849	82.51	94.65	1.096	1.058	31.706	1.725	1.435	0.811	1.223	1.196	1.358	1.12	0.969	1.109	0.971	1.02	0.847	1.107	1.261	0.636	0.908	1.512	0.46	0.751	0.637
[FY][KR]IRX[IV]	1	16.905	1.931	8.475	12.293	0.529	15.628	5.3	2.615	8.587	3.267	9.54	15.702	11.75	14.883	17.535	0.457	31.986	7.417	13.018	15.2	0.437	8.841	3.561	16.641	12.067	5.095	0.37	1.662	0.771	0.206	0.382	0.497	0.301	0.291	0.573	0.363	0.271	0.435	0.44	0.539	0.559	0.475	1.034	0.875	0.559	0.559	0.459	0.385
[FW]KPWE	2	87.944	0.759	1.522	40.296	0.94	1.426	1.037	4.43	63.033	109.534	110.245	19.405	29.552	0.839	0.954	87.866	1.051	1.339	0.691	2.241	1.876	1.109	1.535	2.375	1.181	1.944	0.828	2.876	1.879	1.274	0.785	0.53	1.005	1.059	1.179	1.154	1.025	0.881	0.827	0.964	1.188	0.977	1.152	0.957	1.27	1.112	0.643	1.455
EGXKXWE	2	12.646	2.852	0.696	16.207	3.073	0.993	0.275	1.245	19.867	28.398	37.085	11.918	12.961	1.162	0.559	50.782	0.87	3.354	0	0.691	1.14	1.443	0.878	1.349	0.935	7.296	0.654	1.326	1.623	0	0.499	0.401	2.09	1.592	0.606	0.241	0.621	0.804	2.345	1.659	0.594	0	0.95	0.798	2.166	0.558	1.076	0.491
GXAGDK		29.005	8.071	51.322	25.482	0	34.982	94.836	61.654	3.707	3.74	14.698	16.265	19.823	96.338	46.219	114.626	3.845	27.673	26.312	67.814	1.731	47.784	22.975	48.156	31.778	19.951	1.04	0.998	2.85	0.449	0.812	0.542	0.876	1.664	1.857	1.397	2.733	1.932	0	0.672	0.935	0.967	2.899	6.252	0.703	0	3.326	1.956
GDKPXXXC		22.762	5.803	9.21	17.508	0.944	10.641	32.387	6.783	1.678	9.054	2.406	1.74	7.219	22.515	10.264	15.55	4.057	5.293	6.049	16.304	1.41	5.421	5.107	7.462	5.998	3.061	1.427	0.598	1.639	1.095	0.154	0.869	1.5	1.154	1.477	1.032	1.544	1.078	0.329	2.161	1.461	1.121	1.43	1.051	0.797	0.961	1.683	2.289
SP[WY]XI[FY]		26.335	6.161	17.73	1.13	1.505	28.788	8.169	1.293	2.054	31.383	25.719	21.279	20.786	24.12	20.202	0.703	1.931	0.994	0.856	1.517	1.076	0.7	25.313	10.847	1.557	26.508	0.428	8.51	1.211	1.122	1.059	1.914	1.295	0.45	0.829	0.979	0.434	1.198	0.856	1.986	0.886	0.855	0.973	0.77	0.721	1.109	0.789	1.619
NEXTWXXV		25.109	0.365	2.179	2.167	1.176	1.272	3.066	0.519	9.568	0.461	2.455	10.951	14.47	0.277	4.955	0.776	0.55	1.732	1.531	1.706	0	7.216	10.034	3.961	1.162	0.928	0.439	17.684	0.866	1.995	0.588	1.33	1.219	0.447	0.941	0.88	0.891	0.583	1.753	1.039	0	0.968	0.545	1.324	1.18	1.619	1.427	0.993
KXEGX[FY]XG		89.019	21.957	54.818	0.673	0.731	58.627	29.368	1.318	31.171	32.283	13.924	1.923	20.911	83.401	1.074	2.574	7.077	1.486	0.181	0.325	0.75	1.189	33.76	34.487	2.248	14.733	1.586	22.849	0.753	1.88	0.278	0.544	0.577	0.639	0.166	1.21	0.54	0.739	0.399	0.947	1.108	0.928	1.081	0.489	1.633	1.616	0.819	0
PDXFSX[ITV]		6.763	2.654	6.308	8.521	1.101	3.957	1.378	2.035	36.331	69.505	27.229	40.728	1.641	3.019	1.284	8.291	1.347	1.022	2.285	41.319	1.849	4.612	3.61	1.573	1.428	1.626	2.109	9.726	0.794	1.778	0.883	1.109	1.334	1.161	1.915	1.109	1.347	1.675	1.152	1.058	1.262	1.113	1.146	1.968	1.21	1.348	1.064	0.652
FLXXIGA		31.291	0	13.323	21.207	1.521	43.074	1.34	0.996	6.119	13.555	21.303	52.265	23.695	0.95	10.948	47.921	1.579	0.537	0.526	116.068	1.064	3.614	17.19	0.992	1.358	18.658	0	30.754	0.375	0	0.726	1.37	2.272	0	1.186	0	1.174	0.781	0	0.671	2.98	0.499	0	0.733	0.644	0	2.089	0
PAEDV		0.22	1.062	9.406	0.554	0.418	1.155	116.076	0.836	25.578	0.864	0.51	1.374	2.564	0.85	0.97	4.428	0.946	0.442	6.14	150.025	0.302	60.901	1.113	42.869	1.94	46.108	0.37	0.454	0.136	0.203	0	0.855	0.278	0.675	0.465	1.364	0.501	0.371	0.661	0.696	0	1.093	0.396	0.515	0.351	0.841	0.785	0.542
ETXIPXE		0.548	61.979	48.028	0	0.869	1.106	15.731	32.371	38.334	88.732	139.948	0.314	0.659	1.058	1.78	30.486	2.004	0.876	0.627	0.431	1.042	0.591	1.286	0	1.799	4.196	0.395	0.445	0.301	0	0.536	0	0.58	0.711	0.54	1.532	0.994	1.908	0.316	0.497	1.157	1.983	0.414	0.981	0.374	1.93	0.522	0
KAXLPE		1.46	0.96	8.132	7.568	0	22.179	111.821	2.154	25.476	5.405	3.241	20.965	23.353	1.971	11.449	0.406	0	7.299	86.346	28.772	15.03	11.306	2.804	24.605	6.144	3.196	0	36.984	0.279	1.099	0.538	0.773	1.127	0.377	0.931	1.318	0.734	0.536	0.372	0.556	0	1.125	1.353	0	1.229	0	0	0
GXAAAXXK		25.48	27.923	24.648	5.604	0	36.82	11.638	11.762	33.25	4.234	27.932	4.304	22.061	32.375	25.051	39.754	0	20.006	31.356	19.984	10.218	20.841	7.01	12.979	9.999	0	0	0	2.551	0	0	0	0	0	0	0	0	2.755	0	0	0	3.731	0	0	0	0	0	0
LXXXD[IV]XXIM		149.373	1.336	14.585	0.859	1.305	38.235	1.271	0.76	0.847	6.932	74.945	1.09	1.177	11.183	1.053	6.755	0.781	0.488	0.854	1.633	0.106	0.619	0.743	33.191	4.405	1.007	1.182	0.909	0.907	1.45	0.695	1.531	0.407	0.838	0.523	1.693	0.755	1.113	0.944	1.077	1.155	0.715	0.695	1.719	1.678	1.829	0.566	0.775
DVYX[IL]XK		109.395	1.015	0.533	1.209	0.759	6.052	1.044	0.93	4.184	0.957	2.287	21.823	36.848	1.078	0.629	61.845	0.544	1.931	0.74	1.014	0.444	0.905	53.759	1.608	2.869	1.225	0.859	3.036	0.821	2.303	0.376	0.674	1.295	0.732	0.53	0.524	0.83	1.092	1.28	0.956	0.552	0.852	0.772	0.843	1.43	0.444	0.413	0.777
KX[KR]ITXXN		71.249	0	2.374	0.459	0	31.562	17.958	3.003	33.597	4.01	11.471	0.375	1.053	0.413	1.883	0.765	0	2.547	0.973	68.921	0.677	1.326	0.351	8.173	0.85	16.848	2.197	26.11	1.092	0.455	0	0.571	0	0.305	0.922	0.579	1.486	0.428	0.729	1.035	0	1.348	0	0.523	0.892	0.692	0	0.646
[AS]EAXAXXK		59.17	5.861	7.61	12.331	1.571	9.442	12.704	1.084	0	0	3.596	0	14.531	8.249	8.467	18.642	0	16.363	11.092	7.789	3.436	10.203	1.957	3.026	18.528	3.353	0	0	1.516	2.149	0	1.188	2.06	0	0	0	2.436	1.522	0	0	0	0	1.538	2.06	1.232	4.385	0	0
AAX[AL]XXKI		8.355	10.665	7.438	4.925	1.582	10.031	10.653	1.822	7.766	3.568	4.108	0	6.007	7.687	19.411	18.222	6.055	5.989	13.136	6.788	2.476	7.801	5.273	5.569	12.956	3.58	4.149	4.009	1.357	0.92	0	1.042	1.694	0.983	0	0.947	0	0	1.13	1.55	0	2.911	0	3.083	0	1.923	0	3.35
RXXWYX[ILV]V		20.186	2.165	6.619	0.741	0.517	49.542	0.782	0.77	10.329	1.586	8.332	2.097	7.756	0.406	1.456	16.283	4.342	0.414	0.55	1.801	0.606	0.557	1.028	1.056	0.542	0.94	0.903	0.627	0.425	0.498	0.643	0.627	0.374	0.351	0.621	0.789	0.628	0.447	0.52	0.623	0.604	0.958	0.658	0.984	0.536	0.987	0.491	0.268
KXXGEXXGT		24.41	0	15.08	1.652	1.721	5.602	7.881	1.213	3.185	4.751	6.332	1.119	0.993	30.139	2.132	0	1.712	1.809	3.403	1.145	0	0.765	2.104	8.55	1.134	6.694	2.166	4.061	0.927	0	1.716	1.04	1.847	0	0	0	0	0	0	0	0	0	0	0	1.47	0	0	0
KXNGXHX[ITV]		18.015	1.167	17.533	16.834	1.302	30.941	10.234	0.583	12.687	1.263	36.623	76.336	0.268	0.953	96.911	0.909	0.423	0.164	0.446	30.86	5.05	54.31	44.841	0.864	10.714	0.731	0.382	34.694	1.258	0.213	0.615	1.085	0.644	0.132	2.778	2.475	0.153	0.607	0.907	0.783	0.996	0.746	0.399	0.245	1.129	0.809	0.837	0.755
QHXGHP		1.725	0.608	0.819	0.606	0.303	0.706	0.825	0.279	16.948	31.382	128.534	0.833	0.695	0.4	150.636	0.757	0.887	0.494	0.412	0.397	0.663	0.978	66.555	0.509	0.74	0.656	0.993	71.778	0.874	1.024	0.838	0.825	1.38	0.291	0.571	0.497	0.732	1.189	1.217	1.263	0.167	0.372	1.181	0.696	0.145	0.712	0.42	0.924
KX[ST]FXDXI		5.847	0.779	79.308	17.344	0.828	0	1.551	2.179	1.175	0.785	72.725	3.206	2.172	0.547	1.069	0.85	1.708	90.962	1.312	0.93	107.323	0.42	38.307	3.568	2.247	0.604	0.767	1.77	1.059	1.033	2.353	0.613	1.828	0.587	0.581	0.8	1.681	2.615	0.809	1.382	1.112	1.312	1.367	1.776	1.107	0.558	1.204	1.252
PLDXXXXI[ST]		1.946	0.81	27.692	2.282	0.554	1.244	55.505	1.38	1.586	15.428	25.443	40.025	0.986	7.931	1.071	82.225	1.361	2.352	1.005	2.541	0.872	18.234	9.553	28.687	2.065	79.258	1.187	27.047	1.438	1.379	0.546	1.269	1.367	1.344	0.582	1.474	0.407	0.988	0.765	0.874	0.973	0.626	0.746	0.598	0.361	0.776	0.778	0.925
[EQ]AX[LM]X[DN]K		15.204	23.5	15.014	16.876	0.834	9.922	9.484	14.227	6.82	2.888	13.442	2.429	13.391	7.262	67.566	47.1	3.138	3.259	10.861	10.305	1.768	43.044	27.012	20.408	28.724	19.528	1.392	1.688	1.21	1.578	1.284	2.476	1.883	1.73	1.476	1.335	4.235	1.24	1.345	3.244	3.819	1.877	0.914	1.098	0.94	1.346	1.343	1.182
YX[AP]VXXX[AS]Y		4.722	1.191	31.206	30.374	1.958	2.531	41.071	0.969	3.796	26.575	1.747	65.716	10.114	2.281	3.135	37.979	2.482	2.282	1.389	1.77	1.844	13.498	10.829	2.342	39.841	1.646	1.949	2.638	1.062	1.69	2.337	0.991	1.632	1.231	1.048	1.132	1.058	1.101	1.105	1.297	0.814	0.805	1.2	0.791	1.207	0.883	1.058	1.294
HYEWA		61.819	0.216	0.742	1.53	0	0.528	1.417	0.505	0.199	0.874	1.245	0.695	1.311	4.181	12.56	1.733	0.97	0.476	0.791	12.462	0.178	49.909	14.53	1.149	1.097	1.213	1.139	49.219	0.597	1.169	0	1.085	1.499	0.862	1.521	1.666	0.247	0.923	0.902	0.299	0.502	1.344	0	0	0.267	0.535	0.987	0.729
[FW]GX[AV]XXX[DN]K		12.128	5.813	7.48	15.565	1.982	4.591	5.532	4.989	5.045	1.516	26.775	11.402	6.41	2.598	8.461	10.394	2.458	4.169	4.348	18.15	2.016	6.972	9.852	5.076	7.256	2.819	2.199	2.31	2.427	2.156	1.393	1.54	1.38	2.321	1.919	2.395	3.524	1.949	1.751	1.631	5.067	2.566	2.723	1.738	1.662	1.523	1.934	4.362
AGXKPX[AE]		11.315	1.609	5.606	7.894	0.804	10.129	6.734	5.717	6.645	4.975	8.927	3.954	8.831	9.26	6.286	11.838	3.866	5.486	4.691	19.093	1.369	3.356	4.076	6.789	5.455	2.982	1.813	0.639	1.419	1.426	0.941	0.652	1.395	2.296	1.182	1.126	1.035	0.723	1.361	1.321	1.091	3.558	1.94	1.002	0.379	1.213	0.653	3.417
VGP[KMR]H		3.474	1.243	37.68	3.425	1.803	0.903	3.412	0.888	1.175	6.484	1.284	12.913	0.991	1.084	1.251	23.045	0.934	0.882	1.621	0.486	1.282	3.912	2.184	1.128	49.663	0.737	0.562	0.61	0.762	0.729	0.976	0.867	0.813	0.577	0.681	0.427	0.572	0.449	0.983	0.53	0.663	0.447	0.419	0.734	0.821	0.756	0.767	0.612
H[AP]XHPS		1.099	2.005	0.774	0.924	0.523	0.506	1.113	0.658	7.853	10.77	40.031	0.755	0.65	0.503	34.302	0.735	3.964	1.538	0.507	0.231	1.418	0.685	20.426	0.781	1.809	0.815	1.045	15.647	0.913	0.704	0.971	0.641	0.693	0.769	0.642	1.05	0.465	0.801	0.735	0.925	1.373	0.606	1.118	1.389	1.302	0	0.276	0.544
[truncated: 372 more columns]

## Sheet: Motif z-scores
Antibody epitope repertoire analysis enables rapid antigen discovery and multiplex serology
Kathy Kamath1†, Jack Reifert1†, Timothy Johnston1, Cameron Gable1, Robert J. Pantazes1,2, Hilda N. Rivera3, Isabel McAuliffe3, Sukwan Handali3, Patrick S. Daugherty1*
Supplemental Table S5c: Chagas panel (1.1) motif z-scores
	Chagas panel (1.1) motif z-scores in discovery Chagas disease (n=28), discovery Chagas control (n=30), discovery specificity controls (n=170), blinded validation 1 and 2 cohorts of Chagas disease samples (n=60) and non-Chagas conrols (n=132)
		Discovery Disease																												Discovery Control
Chagas Panel (1.1)	Group	CHGDC001	CHGDC002	CHGDC003	CHGDC004	CHGDC005	CHGDC006	CHGDC007	CHGDC008	CHGDC009	CHGDC012	CHGDC013	CHGDC014	CHGDC015	CHGDC016	CHGDC017	CHGDC018	CHGDC019	CHGDC020	CHGDC021	CHGDC022	CHGDC023	CHGDC024	CHGDC025	CHGDC026	CHGDC027	CHGDC028	CHGDC029	CHGDC030	CHGCC001	CHGCC002	CHGCC003	CHGCC004	CHGCC005	CHGCC006	CHGCC007	CHGCC008	CHGCC009	CHGCC010	CHGCC011	CHGCC012	CHGCC013	CHGCC014	CHGCC015	CHGCC016	CHGCC017	CHGCC018	CHGCC019	CHGCC020
[KR]MRXID	1	267.711	7.994	90.096	129.761	-0.577	152.749	80.829	31.933	82.011	1.258	174.462	223.105	133.116	44.806	192.998	-0.619	255.5	310.377	142.252	251.012	-0.602	104.669	24.99	129.811	149.19	-0.158	-0.219	48.706	0.846	0.383	-0.613	0.045	0.002	0.261	-0.12	-0.361	-0.137	-0.358	-0.28	-0.556	-0.141	0.106	-0.893	-0.458	0.506	-1.173	-0.708	-0.891
[FY][KR]IRX[IV]	1	77.668	6.486	37.596	55.746	-0.179	71.599	22.501	9.737	38.129	12.836	42.659	71.948	53.161	68.059	80.664	-0.521	149.362	32.566	59.191	69.566	-0.619	39.332	14.233	76.413	54.672	21.528	-0.934	5.209	0.971	-1.717	-0.877	-0.334	-1.262	-1.312	0.032	-0.968	-1.407	-0.627	-0.601	-0.132	-0.036	-0.438	2.222	1.465	-0.037	-0.039	-0.514	-0.864
[FW]KPWE	2	111.28	-0.474	0.504	50.204	-0.242	0.381	-0.117	4.232	79.349	138.954	139.865	23.426	36.433	-0.371	-0.223	111.18	-0.1	0.269	-0.561	1.427	0.958	-0.025	0.521	1.597	0.067	1.046	-0.386	2.24	0.962	0.186	-0.441	-0.768	-0.158	-0.089	0.065	0.033	-0.133	-0.317	-0.387	-0.211	0.076	-0.194	0.03	-0.22	0.182	-0.021	-0.622	0.418
EGXKXWE	2	14.733	2.423	-0.288	19.209	2.7	0.086	-0.816	0.403	23.809	34.532	45.451	13.817	15.129	0.298	-0.46	62.667	-0.068	3.053	-1.162	-0.294	0.271	0.652	-0.058	0.534	0.013	8.008	-0.341	0.505	0.878	-1.162	-0.535	-0.658	1.465	0.838	-0.401	-0.859	-0.382	-0.151	1.785	0.923	-0.416	-1.162	0.032	-0.159	1.561	-0.461	0.19	-0.545
GXAGDK		19.27	4.64	34.868	16.808	-1.002	23.448	65.281	42.09	1.589	1.612	9.271	10.366	12.853	66.331	31.302	79.113	1.686	18.34	17.388	46.395	0.208	32.396	15.056	32.656	21.208	12.942	-0.274	-0.304	0.991	-0.688	-0.434	-0.623	-0.39	0.161	0.296	-0.025	0.908	0.349	-1.002	-0.532	-0.348	-0.325	1.024	3.368	-0.51	-1.002	1.323	0.366
GDKPXXXC		23.997	4.947	8.773	18.096	-0.512	10.381	34.808	6.048	0.313	8.598	1.131	0.383	6.538	23.719	9.958	15.896	2.985	4.373	5.223	16.742	0.012	4.518	4.165	6.81	5.166	1.866	0.031	-0.9	0.269	-0.342	-1.399	-0.595	0.113	-0.276	0.087	-0.412	0.162	-0.361	-1.202	0.855	0.07	-0.312	0.034	-0.392	-0.677	-0.492	0.319	0.999
SP[WY]XI[FY]		73.514	14.968	48.54	0.365	1.454	80.633	20.793	0.839	3.046	88.163	71.725	58.842	57.409	67.085	55.716	-0.872	2.69	-0.028	-0.43	1.49	0.209	-0.883	70.548	28.566	1.606	74.017	-1.672	21.784	0.602	0.343	0.159	2.642	0.845	-1.607	-0.509	-0.072	-1.653	0.563	-0.43	2.85	-0.344	-0.432	-0.088	-0.678	-0.821	0.305	-0.623	1.784
NEXTWXXV		35.455	-0.889	1.776	1.757	0.302	0.443	3.078	-0.664	12.627	-0.748	2.181	14.659	19.828	-1.019	5.852	-0.285	-0.617	1.119	0.823	1.081	-1.425	9.173	13.312	4.393	0.281	-0.063	-0.781	24.548	-0.154	1.504	-0.561	0.528	0.365	-0.77	-0.043	-0.133	-0.117	-0.57	1.149	0.101	-1.425	-0.004	-0.625	0.519	0.307	0.952	0.671	0.032
KXEGX[FY]XG		87.05	20.585	53.154	-0.509	-0.451	56.929	27.93	0.13	29.717	30.819	12.624	0.73	19.549	81.482	-0.111	1.375	5.838	0.297	-0.996	-0.854	-0.433	0.003	32.284	33.004	1.052	13.426	0.396	21.47	-0.43	0.688	-0.9	-0.637	-0.604	-0.542	-1.012	0.023	-0.64	-0.444	-0.78	-0.237	-0.078	-0.256	-0.105	-0.691	0.442	0.426	-0.365	-1.176
PDXFSX[ITV]		9.069	2.068	8.293	12.064	-0.578	4.288	-0.107	1.013	59.445	115.965	43.938	66.935	0.341	2.689	-0.267	11.671	-0.159	-0.713	1.439	67.944	0.695	5.403	3.697	0.225	-0.021	0.316	1.139	14.116	-1.102	0.575	-0.949	-0.564	-0.181	-0.476	0.808	-0.564	-0.16	0.4	-0.491	-0.651	-0.304	-0.557	-0.501	0.899	-0.392	-0.157	-0.642	-1.343
FLXXIGA		43.614	-1.043	17.972	29.223	1.128	60.43	0.869	0.378	7.69	18.302	29.359	73.546	32.774	0.314	14.581	67.346	1.21	-0.276	-0.292	164.602	0.476	4.114	23.49	0.372	0.895	25.585	-1.043	42.847	-0.508	-1.043	-0.007	0.912	2.199	-1.043	0.649	-1.043	0.632	0.071	-1.043	-0.086	3.21	-0.33	-1.043	0.003	-0.124	-1.043	1.939	-1.043
PAEDV		-1.201	0.793	20.544	-0.411	-0.732	1.012	273.062	0.257	58.828	0.323	-0.516	1.531	4.346	0.289	0.573	8.76	0.518	-0.677	12.813	353.429	-1.008	142.448	0.912	99.759	2.869	107.428	-0.848	-0.647	-1.4	-1.241	-1.722	0.303	-1.064	-0.124	-0.621	1.506	-0.537	-0.845	-0.159	-0.074	-1.722	0.865	-0.784	-0.504	-0.893	0.269	0.136	-0.44
ETXIPXE		-0.341	95.19	73.496	-1.192	0.158	0.528	23.27	49.147	58.42	136.793	216.437	-0.704	-0.168	0.453	1.575	46.216	1.923	0.17	-0.217	-0.522	0.427	-0.274	0.808	-1.192	1.604	5.332	-0.578	-0.501	-0.725	-1.192	-0.358	-1.192	-0.291	-0.086	-0.353	1.19	0.353	1.774	-0.701	-0.42	0.606	1.891	-0.549	0.333	-0.611	1.808	-0.381	-1.192
KAXLPE		1.284	0.419	12.833	11.856	-1.242	37.144	192.296	2.487	42.852	8.112	4.367	35.044	39.177	2.169	18.574	-0.54	-1.242	11.39	148.205	48.557	24.771	18.325	3.61	41.344	9.391	4.289	-1.242	62.77	-0.759	0.659	-0.31	0.095	0.707	-0.59	0.369	1.039	0.029	-0.315	-0.599	-0.28	-1.242	0.704	1.099	-1.242	0.885	-1.242	-1.242	-1.242
GXAAAXXK		12.847	14.124	12.412	2.461	-0.467	18.772	5.614	5.679	16.907	1.745	14.128	1.782	11.06	16.449	12.623	20.305	-0.467	9.987	15.917	9.975	4.872	10.423	3.195	6.314	4.758	-0.467	-0.467	-0.467	0.866	-0.467	-0.467	-0.467	-0.467	-0.467	-0.467	-0.467	-0.467	0.972	-0.467	-0.467	-0.467	1.482	-0.467	-0.467	-0.467	-0.467	-0.467	-0.467
LXXXD[IV]XXIM		337.011	0.497	30.614	-0.587	0.425	84.375	0.348	-0.812	-0.615	13.218	167.823	-0.062	0.136	22.881	-0.147	12.816	-0.765	-1.43	-0.6	1.172	-2.299	-1.134	-0.852	72.909	7.472	-0.252	0.146	-0.474	-0.479	0.755	-0.96	0.939	-1.616	-0.635	-1.351	1.307	-0.823	-0.011	-0.394	-0.092	0.086	-0.916	-0.961	1.368	1.274	1.618	-1.254	-0.779
DVYX[IL]XK		239.241	0.014	-1.05	0.441	-0.552	11.132	0.078	-0.175	7.01	-0.113	2.822	45.944	79.109	0.154	-0.839	134.283	-1.025	2.036	-0.593	0.012	-1.246	-0.229	116.434	1.324	4.106	0.477	-0.33	4.475	-0.415	2.858	-1.396	-0.738	0.631	-0.611	-1.056	-1.069	-0.395	0.184	0.598	-0.115	-1.008	-0.346	-0.521	-0.364	0.93	-1.247	-1.315	-0.511
KX[KR]ITXXN		86.781	-1.347	1.589	-0.779	-1.347	37.693	20.866	2.368	40.21	3.614	12.842	-0.883	-0.044	-0.836	0.983	-0.401	-1.347	1.804	-0.143	83.902	-0.509	0.293	-0.913	8.762	-0.295	19.492	1.371	30.949	0.004	-0.784	-1.347	-0.641	-1.347	-0.969	-0.206	-0.63	0.491	-0.818	-0.445	-0.066	-1.347	0.32	-1.347	-0.7	-0.244	-0.49	-1.347	-0.548
[AS]EAXAXXK		43.473	3.637	4.944	8.472	0.431	6.313	8.751	0.068	-0.742	-0.742	1.945	-0.742	10.116	5.421	5.585	13.188	-0.742	11.485	7.546	5.078	1.825	6.882	0.72	1.519	13.103	1.763	-0.742	-0.742	0.391	0.864	-0.742	0.145	0.797	-0.742	-0.742	-0.742	1.078	0.395	-0.742	-0.742	-0.742	-0.742	0.407	0.797	0.178	2.534	-0.742	-0.742
AAX[AL]XXKI		5.128	6.83	4.451	2.599	0.135	6.363	6.822	0.312	4.693	1.599	1.997	-1.031	3.397	4.635	13.277	12.401	3.432	3.384	8.652	3.972	0.794	4.719	2.855	3.074	8.519	1.608	2.027	1.924	-0.031	-0.353	-1.031	-0.263	0.218	-0.307	-1.031	-0.333	-1.031	-1.031	-0.198	0.111	-1.031	1.114	-1.031	1.242	-1.031	0.386	-1.031	1.438
RXXWYX[ILV]V		70.515	5.358	21.463	0.21	-0.603	176.654	0.356	0.315	34.873	3.262	27.653	5.113	25.571	-1.001	2.794	56.402	13.229	-0.975	-0.483	4.04	-0.281	-0.457	1.246	1.349	-0.51	0.928	0.793	-0.202	-0.934	-0.671	-0.146	-0.204	-1.12	-1.202	-0.225	0.384	-0.199	-0.854	-0.592	-0.218	-0.287	0.995	-0.093	1.087	-0.533	1.099	-0.695	-1.5
KXXGEXXGT		28.958	-0.716	17.615	1.292	1.376	6.094	8.864	0.758	3.155	5.059	6.982	0.644	0.491	35.922	1.876	-0.716	1.365	1.483	3.421	0.675	-0.716	0.213	1.841	9.677	0.662	7.422	1.917	4.22	0.411	-0.716	1.37	0.548	1.528	-0.716	-0.716	-0.716	-0.716	-0.716	-0.716	-0.716	-0.716	-0.716	-0.716	-0.716	1.071	-0.716	-0.716	-0.716
KXNGXHX[ITV]		36.854	1.019	35.83	34.343	1.306	64.348	20.305	-0.223	25.521	1.223	76.434	160.904	-0.894	0.563	204.667	0.469	-0.564	-1.114	-0.515	64.177	9.277	114.055	93.915	0.375	21.324	0.091	-0.652	72.331	1.213	-1.01	-0.155	0.845	-0.093	-1.184	4.446	3.801	-1.138	-0.174	0.466	0.201	0.655	0.124	-0.615	-0.942	0.937	0.258	0.316	0.142
QHXGHP		2.779	-0.399	0.203	-0.405	-1.267	-0.12	0.218	-1.334	46.076	87.126	363.439	0.241	-0.151	-0.99	426.299	0.025	0.396	-0.724	-0.955	-0.998	-0.242	0.654	187.164	-0.679	-0.021	-0.262	0.697	202.018	0.359	0.784	0.256	0.22	1.798	-1.3	-0.502	-0.713	-0.044	1.254	1.335	1.464	-1.653	-1.07	1.23	-0.148	-1.716	-0.102	-0.933	0.501
KX[ST]FXDXI		5.774	-0.75	100.347	20.575	-0.687	-1.753	0.243	1.052	-0.241	-0.743	91.871	2.375	1.043	-1.049	-0.377	-0.659	0.446	115.35	-0.064	-0.556	136.412	-1.212	47.562	2.84	1.139	-0.975	-0.765	0.526	-0.389	-0.424	1.276	-0.964	0.601	-0.997	-1.005	-0.723	0.41	1.613	-0.712	0.026	-0.322	-0.064	0.007	0.533	-0.328	-1.035	-0.203	-0.142
PLDXXXXI[ST]		1.534	-0.579	49.427	2.16	-1.054	0.229	101.163	0.482	0.865	26.613	45.244	72.367	-0.251	12.668	-0.093	150.866	0.446	2.29	-0.216	2.641	-0.463	31.833	15.685	51.278	1.756	145.347	0.124	48.227	0.589	0.481	-1.068	0.276	0.458	0.415	-1.002	0.657	-1.328	-0.246	-0.662	-0.459	-0.274	-0.921	-0.698	-0.973	-1.413	-0.642	-0.638	-0.365
[EQ]AX[LM]X[DN]K		12.076	19.551	11.905	13.583	-0.872	7.317	6.922	11.196	4.521	0.978	10.489	0.565	10.442	4.92	59.259	40.818	1.204	1.313	8.163	7.661	-0.031	37.162	22.716	16.765	24.259	15.973	-0.369	-0.103	-0.533	-0.202	-0.467	0.607	0.073	-0.065	-0.294	-0.421	2.192	-0.507	-0.412	1.3	1.818	0.067	-0.8	-0.634	-0.777	-0.411	-0.414	-0.559
YX[AP]VXXX[AS]Y		4.963	-0.24	43.984	42.758	0.89	1.735	58.518	-0.567	3.598	37.16	0.579	94.829	12.906	1.365	2.624	53.963	1.662	1.368	0.052	0.613	0.722	17.893	13.96	1.455	56.705	0.43	0.876	1.892	-0.43	0.496	1.449	-0.534	0.41	-0.181	-0.45	-0.328	-0.436	-0.373	-0.367	-0.083	-0.795	-0.808	-0.227	-0.829	-0.217	-0.694	-0.436	-0.089
HYEWA		63.245	-0.65	-0.104	0.713	-0.874	-0.326	0.596	-0.35	-0.667	0.032	0.418	-0.153	0.486	3.463	12.153	0.924	0.132	-0.381	-0.054	12.051	-0.689	50.891	14.197	0.317	0.264	0.384	0.308	50.176	-0.255	0.338	-0.874	0.251	0.681	0.02	0.704	0.854	-0.617	0.083	0.062	-0.564	-0.354	0.52	-0.874	-0.874	-0.597	-0.319	0.15	-0.118
[FW]GX[AV]XXX[DN]K		15.611	6.054	8.577	20.811	0.255	4.203	5.628	4.806	4.891	-0.45	37.777	14.511	6.957	1.188	10.061	12.987	0.976	3.566	3.836	24.725	0.307	7.807	12.165	4.939	8.237	1.522	0.584	0.751	0.929	0.519	-0.636	-0.413	-0.656	0.768	0.161	0.881	2.59	0.205	-0.094	-0.275	4.924	1.139	1.377	-0.113	-0.229	-0.44	0.183	3.857
AGXKPX[AE]		9.369	0.122	3.93	6.11	-0.645	8.239	5.004	4.036	4.92	3.328	7.093	2.356	7.002	7.411	4.578	9.867	2.272	3.816	3.058	16.778	-0.106	1.787	2.472	5.057	3.786	1.43	0.317	-0.802	-0.059	-0.052	-0.514	-0.79	-0.081	0.777	-0.284	-0.337	-0.425	-0.722	-0.114	-0.152	-0.372	1.979	0.438	-0.456	-1.049	-0.255	-0.788	1.845
VGP[KMR]H		7.698	1.148	108.105	7.553	2.792	0.149	7.515	0.107	0.948	16.533	1.267	35.405	0.408	0.681	1.172	65.146	0.241	0.09	2.259	-1.075	1.264	8.984	3.912	0.81	143.282	-0.337	-0.851	-0.709	-0.263	-0.36	0.363	0.045	-0.113	-0.807	-0.502	-1.246	-0.821	-1.183	0.386	-0.944	-0.556	-1.189	-1.269	-0.345	-0.092	-0.28	-0.25	-0.703
H[AP]XHPS		0.513	2.454	-0.184	0.138	-0.722	-0.759	0.543	-0.433	14.989	21.242	83.966	-0.225	-0.449	-0.764	71.687	-0.269	6.653	1.453	-0.757	-1.347	1.197	-0.375	41.942	-0.17	2.035	-0.096	0.397	31.697	0.113	-0.333	0.238	-0.47	-0.358	-0.195	-0.467	0.408	-0.846	-0.127	-0.267	0.139	1.1	-0.544	0.552	1.134	0.948	-1.843	-1.252	-0.677
[truncated: 372 more columns]

## Sheet: Group z-scores
Antibody epitope repertoire analysis enables rapid antigen discovery and multiplex serology
Kathy Kamath1†, Jack Reifert1†, Timothy Johnston1, Cameron Gable1, Robert J. Pantazes1,2, Hilda N. Rivera3, Isabel McAuliffe3, Sukwan Handali3, Patrick S. Daugherty1*
Supplemental Table S5d: Chagas panel (1.1) grouped motif z-scores
	Chagas panel (1.1) grouped motif positivity in discovery Chagas disease (n=28), discovery Chagas control (n=30), discovery specificity controls (n=170), blinded validation 1 and 2 cohorts of Chagas disease samples (n=60) and non-Chagas conrols (n=132)
		Max z-score selected for motif group 1 and 2 for each sample to calculate summed z-score
		Discovery Disease																												Discovery Control
Chagas Panel (1.1)	Group	CHGDC001	CHGDC002	CHGDC003	CHGDC004	CHGDC005	CHGDC006	CHGDC007	CHGDC008	CHGDC009	CHGDC012	CHGDC013	CHGDC014	CHGDC015	CHGDC016	CHGDC017	CHGDC018	CHGDC019	CHGDC020	CHGDC021	CHGDC022	CHGDC023	CHGDC024	CHGDC025	CHGDC026	CHGDC027	CHGDC028	CHGDC029	CHGDC030	CHGCC001	CHGCC002	CHGCC003	CHGCC004	CHGCC005	CHGCC006	CHGCC007	CHGCC008	CHGCC009	CHGCC010	CHGCC011	CHGCC012	CHGCC013	CHGCC014	CHGCC015	CHGCC016	CHGCC017	CHGCC018	CHGCC019	CHGCC020
[KR]MRXID	1	267.711	7.994	90.096	129.761	-0.179	152.749	80.829	31.933	82.011	12.836	174.462	223.105	133.116	68.059	192.998	-0.521	255.5	310.377	142.252	251.012	-0.602	104.669	24.99	129.811	149.19	21.528	-0.219	48.706	0.971	0.383	-0.613	0.045	0.002	0.261	0.032	-0.361	-0.137	-0.358	-0.28	-0.132	-0.036	0.106	2.222	1.465	0.506	-0.039	-0.514	-0.864
[FW]KPWE	1	111.28	2.423	0.504	50.204	2.7	0.381	-0.117	4.232	79.349	138.954	139.865	23.426	36.433	0.298	-0.223	111.18	-0.068	3.053	-0.561	1.427	0.958	0.652	0.521	1.597	0.067	8.008	-0.341	2.24	0.962	0.186	-0.441	-0.658	1.465	0.838	0.065	0.033	-0.133	-0.151	1.785	0.923	0.076	-0.194	0.032	-0.159	1.561	-0.021	0.19	0.418
GXAGDK	2	19.27	4.64	34.868	16.808	-1.002	23.448	65.281	42.09	1.589	1.612	9.271	10.366	12.853	66.331	31.302	79.113	1.686	18.34	17.388	46.395	0.208	32.396	15.056	32.656	21.208	12.942	-0.274	-0.304	0.991	-0.688	-0.434	-0.623	-0.39	0.161	0.296	-0.025	0.908	0.349	-1.002	-0.532	-0.348	-0.325	1.024	3.368	-0.51	-1.002	1.323	0.366
GDKPXXXC	2	23.997	4.947	8.773	18.096	-0.512	10.381	34.808	6.048	0.313	8.598	1.131	0.383	6.538	23.719	9.958	15.896	2.985	4.373	5.223	16.742	0.012	4.518	4.165	6.81	5.166	1.866	0.031	-0.9	0.269	-0.342	-1.399	-0.595	0.113	-0.276	0.087	-0.412	0.162	-0.361	-1.202	0.855	0.07	-0.312	0.034	-0.392	-0.677	-0.492	0.319	0.999
SP[WY]XI[FY]		73.514	14.968	48.54	0.365	1.454	80.633	20.793	0.839	3.046	88.163	71.725	58.842	57.409	67.085	55.716	-0.872	2.69	-0.028	-0.43	1.49	0.209	-0.883	70.548	28.566	1.606	74.017	-1.672	21.784	0.602	0.343	0.159	2.642	0.845	-1.607	-0.509	-0.072	-1.653	0.563	-0.43	2.85	-0.344	-0.432	-0.088	-0.678	-0.821	0.305	-0.623	1.784
NEXTWXXV		35.455	-0.889	1.776	1.757	0.302	0.443	3.078	-0.664	12.627	-0.748	2.181	14.659	19.828	-1.019	5.852	-0.285	-0.617	1.119	0.823	1.081	-1.425	9.173	13.312	4.393	0.281	-0.063	-0.781	24.548	-0.154	1.504	-0.561	0.528	0.365	-0.77	-0.043	-0.133	-0.117	-0.57	1.149	0.101	-1.425	-0.004	-0.625	0.519	0.307	0.952	0.671	0.032
KXEGX[FY]XG		87.05	20.585	53.154	-0.509	-0.451	56.929	27.93	0.13	29.717	30.819	12.624	0.73	19.549	81.482	-0.111	1.375	5.838	0.297	-0.996	-0.854	-0.433	0.003	32.284	33.004	1.052	13.426	0.396	21.47	-0.43	0.688	-0.9	-0.637	-0.604	-0.542	-1.012	0.023	-0.64	-0.444	-0.78	-0.237	-0.078	-0.256	-0.105	-0.691	0.442	0.426	-0.365	-1.176
PDXFSX[ITV]		9.069	2.068	8.293	12.064	-0.578	4.288	-0.107	1.013	59.445	115.965	43.938	66.935	0.341	2.689	-0.267	11.671	-0.159	-0.713	1.439	67.944	0.695	5.403	3.697	0.225	-0.021	0.316	1.139	14.116	-1.102	0.575	-0.949	-0.564	-0.181	-0.476	0.808	-0.564	-0.16	0.4	-0.491	-0.651	-0.304	-0.557	-0.501	0.899	-0.392	-0.157	-0.642	-1.343
FLXXIGA		43.614	-1.043	17.972	29.223	1.128	60.43	0.869	0.378	7.69	18.302	29.359	73.546	32.774	0.314	14.581	67.346	1.21	-0.276	-0.292	164.602	0.476	4.114	23.49	0.372	0.895	25.585	-1.043	42.847	-0.508	-1.043	-0.007	0.912	2.199	-1.043	0.649	-1.043	0.632	0.071	-1.043	-0.086	3.21	-0.33	-1.043	0.003	-0.124	-1.043	1.939	-1.043
PAEDV		-1.201	0.793	20.544	-0.411	-0.732	1.012	273.062	0.257	58.828	0.323	-0.516	1.531	4.346	0.289	0.573	8.76	0.518	-0.677	12.813	353.429	-1.008	142.448	0.912	99.759	2.869	107.428	-0.848	-0.647	-1.4	-1.241	-1.722	0.303	-1.064	-0.124	-0.621	1.506	-0.537	-0.845	-0.159	-0.074	-1.722	0.865	-0.784	-0.504	-0.893	0.269	0.136	-0.44
ETXIPXE		-0.341	95.19	73.496	-1.192	0.158	0.528	23.27	49.147	58.42	136.793	216.437	-0.704	-0.168	0.453	1.575	46.216	1.923	0.17	-0.217	-0.522	0.427	-0.274	0.808	-1.192	1.604	5.332	-0.578	-0.501	-0.725	-1.192	-0.358	-1.192	-0.291	-0.086	-0.353	1.19	0.353	1.774	-0.701	-0.42	0.606	1.891	-0.549	0.333	-0.611	1.808	-0.381	-1.192
KAXLPE		1.284	0.419	12.833	11.856	-1.242	37.144	192.296	2.487	42.852	8.112	4.367	35.044	39.177	2.169	18.574	-0.54	-1.242	11.39	148.205	48.557	24.771	18.325	3.61	41.344	9.391	4.289	-1.242	62.77	-0.759	0.659	-0.31	0.095	0.707	-0.59	0.369	1.039	0.029	-0.315	-0.599	-0.28	-1.242	0.704	1.099	-1.242	0.885	-1.242	-1.242	-1.242
GXAAAXXK		12.847	14.124	12.412	2.461	-0.467	18.772	5.614	5.679	16.907	1.745	14.128	1.782	11.06	16.449	12.623	20.305	-0.467	9.987	15.917	9.975	4.872	10.423	3.195	6.314	4.758	-0.467	-0.467	-0.467	0.866	-0.467	-0.467	-0.467	-0.467	-0.467	-0.467	-0.467	-0.467	0.972	-0.467	-0.467	-0.467	1.482	-0.467	-0.467	-0.467	-0.467	-0.467	-0.467
LXXXD[IV]XXIM		337.011	0.497	30.614	-0.587	0.425	84.375	0.348	-0.812	-0.615	13.218	167.823	-0.062	0.136	22.881	-0.147	12.816	-0.765	-1.43	-0.6	1.172	-2.299	-1.134	-0.852	72.909	7.472	-0.252	0.146	-0.474	-0.479	0.755	-0.96	0.939	-1.616	-0.635	-1.351	1.307	-0.823	-0.011	-0.394	-0.092	0.086	-0.916	-0.961	1.368	1.274	1.618	-1.254	-0.779
DVYX[IL]XK		239.241	0.014	-1.05	0.441	-0.552	11.132	0.078	-0.175	7.01	-0.113	2.822	45.944	79.109	0.154	-0.839	134.283	-1.025	2.036	-0.593	0.012	-1.246	-0.229	116.434	1.324	4.106	0.477	-0.33	4.475	-0.415	2.858	-1.396	-0.738	0.631	-0.611	-1.056	-1.069	-0.395	0.184	0.598	-0.115	-1.008	-0.346	-0.521	-0.364	0.93	-1.247	-1.315	-0.511
KX[KR]ITXXN		86.781	-1.347	1.589	-0.779	-1.347	37.693	20.866	2.368	40.21	3.614	12.842	-0.883	-0.044	-0.836	0.983	-0.401	-1.347	1.804	-0.143	83.902	-0.509	0.293	-0.913	8.762	-0.295	19.492	1.371	30.949	0.004	-0.784	-1.347	-0.641	-1.347	-0.969	-0.206	-0.63	0.491	-0.818	-0.445	-0.066	-1.347	0.32	-1.347	-0.7	-0.244	-0.49	-1.347	-0.548
[AS]EAXAXXK		43.473	3.637	4.944	8.472	0.431	6.313	8.751	0.068	-0.742	-0.742	1.945	-0.742	10.116	5.421	5.585	13.188	-0.742	11.485	7.546	5.078	1.825	6.882	0.72	1.519	13.103	1.763	-0.742	-0.742	0.391	0.864	-0.742	0.145	0.797	-0.742	-0.742	-0.742	1.078	0.395	-0.742	-0.742	-0.742	-0.742	0.407	0.797	0.178	2.534	-0.742	-0.742
AAX[AL]XXKI		5.128	6.83	4.451	2.599	0.135	6.363	6.822	0.312	4.693	1.599	1.997	-1.031	3.397	4.635	13.277	12.401	3.432	3.384	8.652	3.972	0.794	4.719	2.855	3.074	8.519	1.608	2.027	1.924	-0.031	-0.353	-1.031	-0.263	0.218	-0.307	-1.031	-0.333	-1.031	-1.031	-0.198	0.111	-1.031	1.114	-1.031	1.242	-1.031	0.386	-1.031	1.438
RXXWYX[ILV]V		70.515	5.358	21.463	0.21	-0.603	176.654	0.356	0.315	34.873	3.262	27.653	5.113	25.571	-1.001	2.794	56.402	13.229	-0.975	-0.483	4.04	-0.281	-0.457	1.246	1.349	-0.51	0.928	0.793	-0.202	-0.934	-0.671	-0.146	-0.204	-1.12	-1.202	-0.225	0.384	-0.199	-0.854	-0.592	-0.218	-0.287	0.995	-0.093	1.087	-0.533	1.099	-0.695	-1.5
KXXGEXXGT		28.958	-0.716	17.615	1.292	1.376	6.094	8.864	0.758	3.155	5.059	6.982	0.644	0.491	35.922	1.876	-0.716	1.365	1.483	3.421	0.675	-0.716	0.213	1.841	9.677	0.662	7.422	1.917	4.22	0.411	-0.716	1.37	0.548	1.528	-0.716	-0.716	-0.716	-0.716	-0.716	-0.716	-0.716	-0.716	-0.716	-0.716	-0.716	1.071	-0.716	-0.716	-0.716
KXNGXHX[ITV]		36.854	1.019	35.83	34.343	1.306	64.348	20.305	-0.223	25.521	1.223	76.434	160.904	-0.894	0.563	204.667	0.469	-0.564	-1.114	-0.515	64.177	9.277	114.055	93.915	0.375	21.324	0.091	-0.652	72.331	1.213	-1.01	-0.155	0.845	-0.093	-1.184	4.446	3.801	-1.138	-0.174	0.466	0.201	0.655	0.124	-0.615	-0.942	0.937	0.258	0.316	0.142
QHXGHP		2.779	-0.399	0.203	-0.405	-1.267	-0.12	0.218	-1.334	46.076	87.126	363.439	0.241	-0.151	-0.99	426.299	0.025	0.396	-0.724	-0.955	-0.998	-0.242	0.654	187.164	-0.679	-0.021	-0.262	0.697	202.018	0.359	0.784	0.256	0.22	1.798	-1.3	-0.502	-0.713	-0.044	1.254	1.335	1.464	-1.653	-1.07	1.23	-0.148	-1.716	-0.102	-0.933	0.501
KX[ST]FXDXI		5.774	-0.75	100.347	20.575	-0.687	-1.753	0.243	1.052	-0.241	-0.743	91.871	2.375	1.043	-1.049	-0.377	-0.659	0.446	115.35	-0.064	-0.556	136.412	-1.212	47.562	2.84	1.139	-0.975	-0.765	0.526	-0.389	-0.424	1.276	-0.964	0.601	-0.997	-1.005	-0.723	0.41	1.613	-0.712	0.026	-0.322	-0.064	0.007	0.533	-0.328	-1.035	-0.203	-0.142
PLDXXXXI[ST]		1.534	-0.579	49.427	2.16	-1.054	0.229	101.163	0.482	0.865	26.613	45.244	72.367	-0.251	12.668	-0.093	150.866	0.446	2.29	-0.216	2.641	-0.463	31.833	15.685	51.278	1.756	145.347	0.124	48.227	0.589	0.481	-1.068	0.276	0.458	0.415	-1.002	0.657	-1.328	-0.246	-0.662	-0.459	-0.274	-0.921	-0.698	-0.973	-1.413	-0.642	-0.638	-0.365
[EQ]AX[LM]X[DN]K		12.076	19.551	11.905	13.583	-0.872	7.317	6.922	11.196	4.521	0.978	10.489	0.565	10.442	4.92	59.259	40.818	1.204	1.313	8.163	7.661	-0.031	37.162	22.716	16.765	24.259	15.973	-0.369	-0.103	-0.533	-0.202	-0.467	0.607	0.073	-0.065	-0.294	-0.421	2.192	-0.507	-0.412	1.3	1.818	0.067	-0.8	-0.634	-0.777	-0.411	-0.414	-0.559
YX[AP]VXXX[AS]Y		4.963	-0.24	43.984	42.758	0.89	1.735	58.518	-0.567	3.598	37.16	0.579	94.829	12.906	1.365	2.624	53.963	1.662	1.368	0.052	0.613	0.722	17.893	13.96	1.455	56.705	0.43	0.876	1.892	-0.43	0.496	1.449	-0.534	0.41	-0.181	-0.45	-0.328	-0.436	-0.373	-0.367	-0.083	-0.795	-0.808	-0.227	-0.829	-0.217	-0.694	-0.436	-0.089
HYEWA		63.245	-0.65	-0.104	0.713	-0.874	-0.326	0.596	-0.35	-0.667	0.032	0.418	-0.153	0.486	3.463	12.153	0.924	0.132	-0.381	-0.054	12.051	-0.689	50.891	14.197	0.317	0.264	0.384	0.308	50.176	-0.255	0.338	-0.874	0.251	0.681	0.02	0.704	0.854	-0.617	0.083	0.062	-0.564	-0.354	0.52	-0.874	-0.874	-0.597	-0.319	0.15	-0.118
[FW]GX[AV]XXX[DN]K		15.611	6.054	8.577	20.811	0.255	4.203	5.628	4.806	4.891	-0.45	37.777	14.511	6.957	1.188	10.061	12.987	0.976	3.566	3.836	24.725	0.307	7.807	12.165	4.939	8.237	1.522	0.584	0.751	0.929	0.519	-0.636	-0.413	-0.656	0.768	0.161	0.881	2.59	0.205	-0.094	-0.275	4.924	1.139	1.377	-0.113	-0.229	-0.44	0.183	3.857
AGXKPX[AE]		9.369	0.122	3.93	6.11	-0.645	8.239	5.004	4.036	4.92	3.328	7.093	2.356	7.002	7.411	4.578	9.867	2.272	3.816	3.058	16.778	-0.106	1.787	2.472	5.057	3.786	1.43	0.317	-0.802	-0.059	-0.052	-0.514	-0.79	-0.081	0.777	-0.284	-0.337	-0.425	-0.722	-0.114	-0.152	-0.372	1.979	0.438	-0.456	-1.049	-0.255	-0.788	1.845
VGP[KMR]H		7.698	1.148	108.105	7.553	2.792	0.149	7.515	0.107	0.948	16.533	1.267	35.405	0.408	0.681	1.172	65.146	0.241	0.09	2.259	-1.075	1.264	8.984	3.912	0.81	143.282	-0.337	-0.851	-0.709	-0.263	-0.36	0.363	0.045	-0.113	-0.807	-0.502	-1.246	-0.821	-1.183	0.386	-0.944	-0.556	-1.189	-1.269	-0.345	-0.092	-0.28	-0.25	-0.703
H[AP]XHPS		0.513	2.454	-0.184	0.138	-0.722	-0.759	0.543	-0.433	14.989	21.242	83.966	-0.225	-0.449	-0.764	71.687	-0.269	6.653	1.453	-0.757	-1.347	1.197	-0.375	41.942	-0.17	2.035	-0.096	0.397	31.697	0.113	-0.333	0.238	-0.47	-0.358	-0.195	-0.467	0.408	-0.846	-0.127	-0.267	0.139	1.1	-0.544	0.552	1.134	0.948	-1.843	-1.252	-0.677
Summed z-scores		1655.07	208.222	824.907	430.47	-0.434	859.024	980.346	165.175	646.799	780.413	1659.61	941.803	529.531	424.95	1158.71	921.754	297.808	502.226	374.171	1184.8	174.376	610.733	773.609	565.26	493.889	469.152	-0.051	681.816	-0.196	1.555	-12.386	-1.352	4.51	-12.652	-5.221	1.748	-3.818	-1.943	-7.088	0.665	-2.878	1.58	-4.892	1.521	-3.682	-3.282	-11.021	-3.834
[truncated: 372 more columns]
